# Supplementary material for: Design of double-notch UWB filter with upper stopband characteristics based on ACPW-DGS
Source: PLoS One. 2023 Feb 22;18(2):e0282060. doi: 10.1371/journal.pone.0282060 (PMC9946202; doi:10.1371/journal.pone.0282060)
Supplement: S1 Data — (CSV) [file pone.0282060.s001.csv]

!CSV A.01.01
!Agilent Technologies	N5247A	US51370421	A.09.80.20
!Agilent N5247A: A.09.80.20
!Date: Saturday	November 12	2022 10:27:43
!Source: Standard
BEGIN CH1_DATA
Freq [GHz]	S21(DB)	S11(DB)	dB(S(2,1))[]	dB(S(1,1))[]
0.1	-43.603264	-0.001470338	-42.95312487	-0.069254252
0.11	-42.8532	-0.00236578	-42.26868098	-0.070457588
0.12	-42.509693	-0.003743211	-41.61166866	-0.071745124
0.13	-42.0142	-0.00456713	-40.98281937	-0.073109882
0.14	-41.8769	-0.005407773	-40.38197778	-0.074544764
0.15	-41.75323	-0.005319922	-39.80842981	-0.076042636
0.16	-41.674426	-0.006672883	-39.26112269	-0.077596398
0.17	-41.558678	-0.004668667	-38.73881241	-0.079199054
0.18	-41.467389	-0.00644403	-38.24016219	-0.080843774
0.19	-41.32145	-0.003878976	-37.76380793	-0.082523945
0.2	-41.152876	-0.003680672	-37.30840083	-0.084233213
0.21	-40.9211	-0.002855665	-36.87263469	-0.085965526
0.22	-40.752392	-0.002857896	-36.45526236	-0.087715153
0.23	-40.54567	-0.003213678	-36.05510509	-0.089476717
0.24	-40.20937	-0.004687134	-35.67105674	-0.091245197
0.25	-39.637978	-0.005418123	-35.30208469	-0.093015945
0.26	-39.510785	-0.00615031	-34.94722861	-0.094784687
0.27	-39.396321	-0.007035379	-34.60559772	-0.096547515
0.28	-39.269279	-0.008428809	-34.27636724	-0.098300889
0.29	-39.032167	-0.009694849	-33.95877446	-0.100041621
0.3	-38.8456	-0.009221267	-33.65211447	-0.101766863
0.31	-38.752319	-0.010675023	-33.35573599	-0.103474095
0.32	-38.603124	-0.007789096	-33.06903725	-0.105161107
0.33	-38.45509	-0.008567052	-32.79146209	-0.106825978
0.34	-38.166817	-0.012456225	-32.52249621	-0.108467063
0.35	-37.980267	-0.015612558	-32.26166376	-0.11008297
0.36	-37.712906	-0.013431227	-32.00852411	-0.111672543
0.37	-37.632197	-0.014144022	-31.76266888	-0.113234841
0.38	-37.502446	-0.014790939	-31.52371924	-0.114769124
0.39	-37.347639	-0.01522567	-31.29132342	-0.116274831
0.4	-37.180298	-0.01310486	-31.06515444	-0.117751564
0.41	-36.945297	-0.014789213	-30.84490806	-0.119199073
0.42	-36.795431	-0.015378921	-30.63030086	-0.120617242
0.43	-36.493451	-0.016789327	-30.42106855	-0.122006071
0.44	-36.374215	-0.017890245	-30.21696441	-0.123365665
0.45	-36.23481	-0.018789456	-30.01775787	-0.124696221
0.46	-35.612389	-0.019845909	-29.82323321	-0.125998018
0.47	-35.363346	-0.017041154	-29.6331884	-0.127271403
0.48	-35.340973	-0.022329215	-29.44743402	-0.128516787
0.49	-35.21048	-0.021183828	-29.26579231	-0.12973463
0.5	-35.013367	-0.021944409	-29.08809625	-0.130925436
0.51	-34.9204	-0.023825048	-28.91418876	-0.132089746
0.52	-34.853298	-0.021623094	-28.743922	-0.133228132
0.53	-34.732918	-0.022784215	-28.57715664	-0.134341189
0.54	-34.629874	-0.023986741	-28.41376128	-0.135429531
0.55	-34.5871	-0.024781521	-28.25361188	-0.136493787
0.56	-34.452938	-0.025231879	-28.09659123	-0.137534595
0.57	-34.383236	-0.026781343	-27.94258848	-0.138552601
0.58	-34.103844	-0.027325695	-27.79149872	-0.139548453
0.59	-33.902069	-0.020048279	-27.64322257	-0.140522799
0.6	-33.668732	-0.01893753	-27.49766581	-0.141476285
0.61	-33.417477	-0.025375223	-27.35473905	-0.142409555
0.62	-33.023457	-0.023508586	-27.21435739	-0.143323243
0.63	-32.94352	-0.028181888	-27.07644019	-0.144217977
0.64	-32.912502	-0.027434367	-26.94091075	-0.145094378
0.65	-32.856439	-0.026123853	-26.80769608	-0.145953052
0.66	-32.734528	-0.025458356	-26.6767267	-0.146794599
0.67	-32.679329	-0.031858262	-26.54793638	-0.147619603
0.68	-32.587914	-0.031915266	-26.42126199	-0.148428638
0.69	-32.08099	-0.036146063	-26.2966433	-0.149222261
0.7	-31.656244	-0.036451221	-26.17402282	-0.150001021
0.71	-31.353022	-0.03582469	-26.05334563	-0.150765449
0.72	-31.217419	-0.038255077	-25.93455925	-0.151516063
0.73	-31.152786	-0.038603045	-25.81761349	-0.152253367
0.74	-31.191092	-0.039421592	-25.70246035	-0.152977851
0.75	-31.193686	-0.039245125	-25.58905387	-0.15368999
0.76	-31.07259	-0.041314788	-25.47735004	-0.154390247
0.77	-30.822247	-0.041479059	-25.36730671	-0.155079069
0.78	-30.451508	-0.042782134	-25.25888346	-0.155756889
0.79	-30.063225	-0.043128421	-25.15204154	-0.156424127
0.8	-29.82609	-0.044237491	-25.04674377	-0.15708119
0.81	-29.879049	-0.04512342	-24.94295448	-0.157728471
0.82	-29.653783	-0.04637846	-24.84063941	-0.158366351
0.83	-29.593251	-0.04723913	-24.73976567	-0.158995196
0.84	-29.4651	-0.04812721	-24.64030164	-0.159615362
0.85	-30.114244	-0.04919872	-24.54221696	-0.160227192
0.86	-29.971087	-0.05083431	-24.44548241	-0.160831016
0.87	-29.422935	-0.05123189	-24.35006992	-0.161427154
0.88	-28.849943	-0.052535161	-24.25595246	-0.162015913
0.89	-28.757334	-0.05267312	-24.16310405	-0.162597591
0.9	-28.998642	-0.05371282	-24.07149968	-0.163172473
0.91	-29.2487	-0.055477943	-23.98111524	-0.163740835
0.92	-29.192579	-0.05631834	-23.89192757	-0.164302941
0.93	-29.083832	-0.057787705	-23.80391432	-0.164859049
0.94	-28.785877	-0.057379764	-23.71705399	-0.165409402
0.95	-28.533428	-0.056384847	-23.63132585	-0.165954238
0.96	-28.394094	-0.056416888	-23.54670994	-0.166493783
0.97	-28.299416	-0.058207728	-23.46318702	-0.167028256
0.98	-27.994963	-0.059214187	-23.38073854	-0.167557866
0.99	-27.546543	-0.060409769	-23.29934662	-0.168082815
1	-27.349234	-0.061281934	-23.21899406	-0.168603295
1.01	-27.497931	-0.062784192	-23.13966423	-0.169119491
1.02	-27.71715	-0.063798346	-23.06134113	-0.169631581
1.03	-27.734907	-0.063520387	-22.98400933	-0.170139734
1.04	-27.512319	-0.064281734	-22.90765396	-0.170644114
1.05	-27.437727	-0.065883346	-22.83226068	-0.171144874
1.06	-27.058744	-0.066371894	-22.75781568	-0.171642164
1.07	-26.852554	-0.067345613	-22.68430563	-0.172136125
1.08	-26.894047	-0.068720356	-22.6117177	-0.172626892
1.09	-26.991079	-0.069147211	-22.54003954	-0.173114595
1.1	-26.982137	-0.070432174	-22.46925923	-0.173599354
1.11	-26.912407	-0.071342191	-22.39936531	-0.174081286
1.12	-26.79714	-0.072198808	-22.33034673	-0.174560502
1.13	-26.651543	-0.073483911	-22.26219286	-0.175037107
1.14	-26.340584	-0.074138914	-22.19489348	-0.175511198
1.15	-26.033978	-0.075515129	-22.12843876	-0.175982869
1.16	-25.436214	-0.071552363	-22.06281923	-0.176452209
1.17	-25.855627	-0.076891321	-21.99802581	-0.176919299
1.18	-25.890017	-0.077150278	-21.93404978	-0.177384217
1.19	-26.6478	-0.078238173	-21.87088275	-0.177847036
1.2	-26.5412	-0.079256321	-21.8085167	-0.178307822
1.21	-26.442189	-0.080214531	-21.74694391	-0.178766637
1.22	-26.3412	-0.081801839	-21.68615702	-0.179223541
1.23	-26.013229	-0.082167313	-21.62614895	-0.179678584
1.24	-26.131342	-0.083216713	-21.56691298	-0.180131817
1.25	-26.202658	-0.084134869	-21.50844265	-0.180583281
1.26	-26.239847	-0.085838899	-21.45073181	-0.181033018
1.27	-26.183859	-0.086378219	-21.39377462	-0.181481061
1.28	-25.970005	-0.087563214	-21.33756552	-0.181927441
1.29	-25.521231	-0.088642315	-21.28209921	-0.182372185
1.3	-25.049204	-0.089654321	-21.22737069	-0.182815314
1.31	-24.931576	-0.090974003	-21.17337522	-0.183256847
1.32	-25.159115	-0.089351623	-21.12010835	-0.183696798
1.33	-25.40484	-0.088602751	-21.06756586	-0.184135175
1.34	-25.34059	-0.092697568	-21.01574382	-0.184571986
1.35	-25.017906	-0.091257234	-20.96463855	-0.185007232
1.36	-24.839857	-0.090800956	-20.91424661	-0.185440911
1.37	-25.086628	-0.093335144	-20.86456482	-0.185873018
1.38	-25.382788	-0.094267821	-20.81559027	-0.186303542
1.39	-25.378784	-0.095336139	-20.76732026	-0.186732471
1.4	-24.899855	-0.10142472	-20.71975237	-0.187159786
1.41	-24.324648	-0.10339674	-20.67288439	-0.187585469
1.42	-24.242302	-0.10565688	-20.62671437	-0.188009493
1.43	-24.707581	-0.11204013	-20.58124061	-0.188431831
1.44	-25.053928	-0.10872528	-20.53646163	-0.188852451
1.45	-24.903553	-0.11189917	-20.4923762	-0.189271317
1.46	-24.328501	-0.11182452	-20.44898332	-0.189688392
1.47	-23.906542	-0.11928332	-20.40628224	-0.190103631
1.48	-24.088409	-0.12256288	-20.36427243	-0.19051699
1.49	-24.477421	-0.12240236	-20.32295361	-0.190928419
1.5	-24.637869	-0.12250588	-20.28232574	-0.191337864
1.51	-24.362749	-0.12407106	-20.24238902	-0.19174527
1.52	-23.971933	-0.12941772	-20.20314387	-0.192150577
1.53	-23.980867	-0.1332985	-20.16459098	-0.192553721
1.54	-24.291161	-0.13803811	-20.12673126	-0.192954637
1.55	-24.440399	-0.13538845	-20.08956588	-0.193353253
1.56	-24.325621	-0.14233962	-20.05309624	-0.193749497
1.57	-24.200726	-0.14285532	-20.01732401	-0.194143292
1.58	-23.714523	-0.14693241	-19.98225108	-0.194534558
1.59	-23.45265	-0.1478626	-19.94787963	-0.194923212
1.6	-23.566154	-0.14881277	-19.91421206	-0.195309168
1.61	-23.812008	-0.15049885	-19.88125104	-0.195692335
1.62	-23.842701	-0.14977339	-19.84899953	-0.196072621
1.63	-23.617393	-0.15393317	-19.81746073	-0.19644993
1.64	-23.436565	-0.16092892	-19.7866381	-0.196824162
1.65	-23.491789	-0.16402975	-19.75653541	-0.197195215
1.66	-23.726738	-0.16319314	-19.72715668	-0.197562984
1.67	-23.892162	-0.16750702	-19.69850622	-0.197927359
1.68	-23.947334	-0.16997567	-19.67058865	-0.198288229
1.69	-23.856649	-0.1751256	-19.64340886	-0.19864548
1.7	-23.774673	-0.17741325	-19.61697206	-0.198998993
1.71	-23.689463	-0.18048356	-19.59128376	-0.199348649
1.72	-23.583954	-0.18119077	-19.56634979	-0.199694323
1.73	-23.501839	-0.18287572	-19.54217629	-0.200035889
1.74	-23.419811	-0.18958324	-19.51876976	-0.200373218
1.75	-23.35619	-0.19377689	-19.496137	-0.200706178
1.76	-23.298571	-0.19759013	-19.47428519	-0.201034635
1.77	-23.314781	-0.19888455	-19.45322184	-0.20135845
1.78	-23.516148	-0.19982857	-19.43295486	-0.201677484
1.79	-23.869385	-0.2057064	-19.41349249	-0.201991594
1.8	-23.921458	-0.20156814	-19.3948434	-0.202300636
1.81	-24.347125	-0.20550324	-19.37701664	-0.202604461
1.82	-24.21356	-0.21258554	-19.36002166	-0.202902921
1.83	-24.136265	-0.21574514	-19.34386835	-0.203195864
1.84	-24.079218	-0.21490577	-19.32856702	-0.203483134
1.85	-23.724106	-0.21829462	-19.31412846	-0.203764577
1.86	-23.394964	-0.22473218	-19.30056388	-0.204040033
1.87	-23.394728	-0.23050652	-19.28788501	-0.204309344
1.88	-23.650873	-0.23893152	-19.27610406	-0.204572347
1.89	-23.724735	-0.23554407	-19.26523375	-0.204828879
1.9	-23.453686	-0.23256412	-19.25528734	-0.205078775
1.91	-23.097172	-0.23306368	-19.24627864	-0.205321869
1.92	-23.097317	-0.23825671	-19.23822203	-0.205557994
1.93	-23.612934	-0.24451865	-19.23113248	-0.205786981
1.94	-24.136728	-0.24225873	-19.22502559	-0.206008661
1.95	-24.249249	-0.2440941	-19.21991759	-0.206222864
1.96	-24.32145	-0.24624868	-19.21582536	-0.206429419
1.97	-23.986048	-0.25145507	-19.2127665	-0.206628155
1.98	-23.66441	-0.26134828	-19.21075932	-0.206818902
1.99	-23.805281	-0.26093954	-19.20982286	-0.207001488
2	-24.17742	-0.26489612	-19.20997698	-0.207175743
2.01	-24.314034	-0.26790601	-19.21124231	-0.207341496
2.02	-23.988234	-0.26446342	-19.21364037	-0.207498578
2.03	-23.876392	-0.26558593	-19.21719354	-0.207646822
2.04	-23.631967	-0.26526812	-19.22192514	-0.207786059
2.05	-23.53827	-0.27000535	-19.22785945	-0.207916126
2.06	-23.464005	-0.27345002	-19.23502177	-0.208036858
2.07	-23.208109	-0.27755061	-19.24343847	-0.208148095
2.08	-23.449373	-0.27611837	-19.25313701	-0.208249679
2.09	-23.85343	-0.27401289	-19.26414604	-0.208341455
2.1	-24.108582	-0.27836162	-19.2764954	-0.20842327
2.11	-24.249819	-0.28551498	-19.29021624	-0.208494978
2.12	-24.437044	-0.29338622	-19.30534104	-0.208556435
2.13	-24.67494	-0.29382902	-19.32190371	-0.208607502
2.14	-24.751217	-0.29608041	-19.33993964	-0.208648046
2.15	-24.525368	-0.29550502	-19.35948578	-0.208677939
2.16	-24.03705	-0.30054402	-19.38058075	-0.20869706
2.17	-23.716503	-0.3025848	-19.40326489	-0.208705296
2.18	-23.841398	-0.30229309	-19.42758039	-0.208702538
2.19	-24.217987	-0.30706695	-19.45357136	-0.208688689
2.2	-24.563072	-0.31276968	-19.48128398	-0.208663659
2.21	-24.687435	-0.31368628	-19.51076659	-0.208627368
2.22	-24.658533	-0.32178041	-19.54206981	-0.208579746
2.23	-24.637024	-0.31810009	-19.5752467	-0.208520733
2.24	-24.716835	-0.31909645	-19.61035288	-0.208450283
2.25	-24.858959	-0.31845745	-19.64744673	-0.208368362
2.26	-25.098928	-0.32371983	-19.6865895	-0.208274948
2.27	-25.408571	-0.32807273	-19.72784555	-0.208170037
2.28	-25.563213	-0.33212796	-19.77128251	-0.208053636
2.29	-25.648115	-0.33126396	-19.81697153	-0.207925774
2.3	-25.649963	-0.330145	-19.86498745	-0.207786492
2.31	-25.344194	-0.33026767	-19.91540915	-0.207635855
2.32	-24.921745	-0.33326635	-19.96831973	-0.207473945
2.33	-24.720917	-0.33522642	-20.02380685	-0.207300866
2.34	-24.967848	-0.34031397	-20.08196308	-0.207116746
2.35	-25.435566	-0.34519359	-20.14288619	-0.206921735
2.36	-25.532167	-0.3519634	-20.20667961	-0.206716011
2.37	-25.628457	-0.35315287	-20.2734528	-0.206499777
2.38	-25.762315	-0.35464725	-20.34332174	-0.206273266
2.39	-25.812421	-0.35474941	-20.41640944	-0.206036741
2.4	-25.936001	-0.3554135	-20.49284649	-0.205790499
2.41	-26.333813	-0.36191341	-20.5727717	-0.205534868
2.42	-26.451923	-0.35893193	-20.65633276	-0.205270214
2.43	-26.567349	-0.36490828	-20.74368702	-0.204996942
2.44	-26.751883	-0.37107676	-20.83500232	-0.204715497
2.45	-27.171701	-0.37439913	-20.93045791	-0.204426365
2.46	-27.313057	-0.37759173	-21.03024552	-0.204130079
2.47	-27.012424	-0.38028708	-21.13457048	-0.203827219
2.48	-26.454439	-0.37818664	-21.24365305	-0.203518414
2.49	-26.254452	-0.37161183	-21.35772988	-0.203204349
2.5	-26.751974	-0.36928666	-21.47705562	-0.202885762
2.51	-27.341536	-0.37608179	-21.60190478	-0.20256345
2.52	-27.645607	-0.37484038	-21.73257384	-0.202238274
2.53	-27.923442	-0.37368408	-21.86938362	-0.201911158
2.54	-28.267694	-0.37553111	-22.01268195	-0.201583098
2.55	-28.352781	-0.37970665	-22.16284682	-0.201255159
2.56	-28.428869	-0.38255128	-22.32028988	-0.200928485
2.57	-28.377262	-0.37992489	-22.48546056	-0.200604299
2.58	-28.55549	-0.38745168	-22.65885075	-0.200283908
2.59	-29.026535	-0.38905147	-22.84100033	-0.19996871
2.6	-29.489546	-0.39311713	-23.03250353	-0.199660195
2.61	-29.649553	-0.39634666	-23.23401643	-0.199359951
2.62	-29.587572	-0.39783186	-23.44626583	-0.199069671
2.63	-29.659422	-0.40025184	-23.67005966	-0.198791155
2.64	-30.195601	-0.40125534	-23.9062995	-0.198526319
2.65	-30.56422	-0.40363169	-24.15599549	-0.198277197
2.66	-30.723164	-0.40847871	-24.42028442	-0.19804595
2.67	-30.912973	-0.40182996	-24.70045169	-0.197834871
2.68	-31.456131	-0.41248527	-24.99795822	-0.197646394
2.69	-31.931692	-0.40930554	-25.31447371	-0.197483096
2.7	-32.390205	-0.41473356	-25.6519182	-0.197347708
2.71	-33.138481	-0.41765535	-26.01251436	-0.197243123
2.72	-33.843845	-0.41877446	-26.3988542	-0.197172401
2.73	-34.461964	-0.42238697	-26.81398493	-0.19713878
2.74	-35.099129	-0.42321	-27.26152134	-0.197145682
2.75	-35.860088	-0.423572	-27.7457946	-0.197196725
2.76	-37.293526	-0.42942762	-28.27205269	-0.19729573
2.77	-38.667023	-0.43043843	-28.84673533	-0.197446733
2.78	-40.015652	-0.43375212	-29.47785827	-0.197653991
2.79	-41.634808	-0.43879783	-30.17556287	-0.197921999
2.8	-43.557072	-0.43824291	-30.95292115	-0.198255495
2.81	-46.135345	-0.44133723	-31.82714733	-0.198659476
2.82	-49.244709	-0.44537035	-32.82147432	-0.199139208
2.83	-50.158638	-0.45187491	-33.96814333	-0.199700238
2.84	-47.559441	-0.45261514	-35.31326878	-0.20034841
2.85	-46.762314	-0.46109468	-36.92467113	-0.201089875
2.86	-45.231869	-0.46229601	-38.90266448	-0.201931107
2.87	-44.645771	-0.4633134	-41.37899049	-0.202878918
2.88	-41.967216	-0.46898204	-44.36218979	-0.203940474
2.89	-40.119675	-0.47508627	-46.62053151	-0.205123308
2.9	-38.375668	-0.48152864	-45.24925325	-0.206435339
2.91	-36.700832	-0.48720771	-42.03578361	-0.207884888
2.92	-35.273247	-0.48700994	-39.14650685	-0.209480698
2.93	-34.166016	-0.49669865	-36.7954538	-0.211231948
2.94	-33.229851	-0.50332218	-34.85664059	-0.213148276
2.95	-32.228939	-0.50537246	-33.21613217	-0.215239795
2.96	-31.225235	-0.51493865	-31.79565094	-0.217517119
2.97	-30.4349	-0.52407801	-30.54233348	-0.219991376
2.98	-29.891661	-0.53386337	-29.41962226	-0.222674238
2.99	-29.329294	-0.54964703	-28.40145988	-0.225577935
3	-28.608673	-0.5659166	-27.46872923	-0.228715284
3.01	-27.672174	-0.58341205	-26.60703961	-0.23209971
3.02	-26.884123	-0.59390891	-25.80531218	-0.23574527
3.03	-26.394726	-0.61204624	-25.05484963	-0.239666677
3.04	-26.164904	-0.6275624	-24.34870713	-0.243879326
3.05	-25.810221	-0.6428861	-23.68125605	-0.248399322
3.06	-25.115562	-0.64922363	-23.0478745	-0.2532435
3.07	-24.319931	-0.65027738	-22.44472305	-0.258429458
3.08	-23.831274	-0.66538042	-21.86857939	-0.26397558
3.09	-23.680937	-0.68321371	-21.31671419	-0.269901064
3.1	-23.399738	-0.71432221	-20.78679665	-0.27622595
3.11	-22.702717	-0.73454112	-20.27682153	-0.282971149
3.12	-21.679668	-0.75924951	-19.78505214	-0.290158467
3.13	-20.760307	-0.78541571	-19.30997531	-0.297810636
3.14	-20.341005	-0.81336856	-18.85026538	-0.305951339
3.15	-20.351719	-0.84165704	-18.40475523	-0.31460524
3.16	-20.402334	-0.84026349	-17.97241266	-0.323798008
3.17	-20.339998	-0.84139198	-17.55232107	-0.333556346
3.18	-20.179195	-0.86029112	-17.1436635	-0.343908012
3.19	-19.931145	-0.88820642	-16.74570934	-0.354881848
3.2	-19.427917	-0.92215937	-16.35780321	-0.366507803
3.21	-18.600872	-0.94622594	-15.97935562	-0.378816952
3.22	-17.586298	-0.95977002	-15.60983503	-0.391841516
3.23	-16.777859	-0.98830944	-15.24876109	-0.405614887
3.24	-16.566759	-1.026377	-14.89569888	-0.420171636
3.25	-16.841372	-1.0537659	-14.55025397	-0.435547534
3.26	-17.078224	-1.0767515	-14.21206806	-0.451779557
3.27	-16.946154	-1.1069899	-13.88081535	-0.468905902
3.28	-16.50503	-1.1553135	-13.55619922	-0.486965983
3.29	-16.044054	-1.2059216	-13.23794943	-0.506000439
3.3	-15.669566	-1.2355897	-12.92581967	-0.52605113
3.31	-15.345175	-1.2641883	-12.61958526	-0.547161127
3.32	-15.017208	-1.3005509	-12.31904131	-0.569374701
3.33	-14.688781	-1.3717457	-12.02400094	-0.592737309
3.34	-14.37894	-1.4586854	-11.73429375	-0.617295567
3.35	-14.051388	-1.5258617	-11.44976444	-0.643097223
3.36	-13.675853	-1.5681313	-11.17027156	-0.670191124
3.37	-13.250922	-1.6342274	-10.89568641	-0.69862717
3.38	-12.940206	-1.7331518	-10.62589199	-0.728456268
3.39	-12.848939	-1.8214402	-10.3607821	-0.759730279
3.4	-12.872587	-1.8515371	-10.10026048	-0.792501946
3.41	-12.809407	-1.8711067	-9.844240025	-0.826824833
3.42	-12.590037	-1.9480833	-9.592642085	-0.862753238
3.43	-12.281393	-2.1038399	-9.345395765	-0.900342108
3.44	-11.958632	-2.2494624	-9.102437323	-0.939646944
3.45	-11.559616	-2.3172929	-8.863709576	-0.980723693
3.46	-11.032299	-2.3593638	-8.629161352	-1.023628641
3.47	-10.523758	-2.457392	-8.398746967	-1.068418288
3.48	-10.291451	-2.6193666	-8.172425733	-1.11514922
3.49	-10.416631	-2.7505286	-7.950161484	-1.163877974
3.5	-10.607227	-2.7665892	-7.731922125	-1.214660894
3.51	-10.500355	-2.8001761	-7.517679202	-1.267553978
3.52	-10.022622	-2.9341972	-7.307407481	-1.322612726
3.53	-9.454558	-3.1339662	-7.101084551	-1.379891973
3.54	-9.178206	-3.2353685	-6.898690435	-1.439445727
3.55	-9.210861	-3.1731474	-6.700207216	-1.501326995
3.56	-9.256848	-3.1210029	-6.505618676	-1.565587612
3.57	-9.101008	-3.220547	-6.314909945	-1.632278065
3.58	-8.796553	-3.4732573	-6.128067167	-1.701447319
3.59	-8.557523	-3.7492633	-5.945077177	-1.773142642
3.6	-8.430814	-3.9457152	-5.765927184	-1.847409433
3.61	-8.209549	-4.1016345	-5.59060448	-1.924291055
3.62	-7.798199	-4.3062778	-5.419096151	-2.00382867
3.63	-7.371244	-4.4897285	-5.251388812	-2.086061083
3.64	-7.279239	-4.5412784	-5.08746835	-2.171024591
3.65	-7.643672	-4.5269604	-4.927319685	-2.258752846
3.66	-8.07036	-4.6451044	-4.770926555	-2.349276723
3.67	-8.122481	-4.9369969	-4.618271305	-2.442624205
3.68	-7.734088	-5.2954698	-4.469334709	-2.538820275
3.69	-7.137507	-5.5884514	-4.324095798	-2.637886829
3.7	-6.680104	-5.851037	-4.182531717	-2.739842599
3.71	-6.432841	-6.2127724	-4.044617601	-2.844703092
3.72	-6.622016	-6.5561166	-3.910326461	-2.952480551
3.73	-6.760653	-6.6370134	-3.779629107	-3.063183922
3.74	-6.711835	-6.439261	-3.652494078	-3.176818853
3.75	-6.404043	-6.3637424	-3.528887596	-3.293387695
3.76	-5.973413	-6.6930838	-3.408773547	-3.412889534
3.77	-5.634432	-7.2975655	-3.29211347	-3.535320228
3.78	-5.479863	-7.6913123	-3.178866575	-3.660672471
3.79	-5.324095798	-7.6004477	-3.068989772	-3.788935863
3.8	-5.182531717	-7.5601835	-2.962437724	-3.920097008
3.81	-5.044617601	-7.9764829	-2.859162907	-4.054139608
3.82	-4.910326461	-8.7079506	-2.759115698	-4.191044593
3.83	-4.779629107	-9.0691242	-2.662244464	-4.33079024
3.84	-4.652494078	-8.7489328	-2.56849567	-4.473352322
3.85	-4.528887596	-8.4754848	-2.477813998	-4.618704254
3.86	-4.408773547	-8.74438	-2.390142476	-4.766817252
3.87	-4.29211347	-9.447813	-2.305422609	-4.917660498
3.88	-4.178866575	-10.03144	-2.223594525	-5.071201313
3.89	-4.068989772	-9.9983702	-2.144597121	-5.227405328
3.9	-3.962437724	-9.8062	-2.068368215	-5.386236663
3.91	-3.859162907	-9.8950691	-1.994844696	-5.547658103
3.92	-3.759115698	-10.327024	-1.923962683	-5.711631277
3.93	-3.662244464	-10.758714	-1.855657673	-5.878116834
3.94	-3.56849567	-11.062753	-1.7898647	-6.047074618
3.95	-3.477813998	-11.428979	-1.726518477	-6.218463836
3.96	-3.390142476	-11.946184	-1.665553549	-6.392243225
3.97	-3.305422609	-12.268403	-1.606904431	-6.568371214
3.98	-3.223594525	-12.094759	-1.550505743	-6.746806076
3.99	-3.144597121	-11.891564	-1.496292345	-6.927506076
4	-3.068368215	-12.124618	-1.444199458	-7.110429612
4.01	-2.994844696	-12.798563	-1.394162782	-7.295535349
4.02	-2.923962683	-13.494106	-1.346118605	-7.482782342
4.03	-2.855657673	-13.845762	-1.300003907	-7.67213015
4.04	-2.7898647	-14.443582	-1.255756454	-7.863538951
4.05	-2.726518477	-16.124628	-1.213314883	-8.056969634
4.06	-2.665553549	-18.487682	-1.172618787	-8.252383896
4.07	-2.606904431	-18.292162	-1.13360878	-8.449744321
4.08	-2.550505743	-15.722046	-1.096226563	-8.649014455
4.09	-2.496292345	-14.365249	-1.060414983	-8.850158874
4.1	-2.44416	-14.632172	-1.02611808	-9.053143242
4.11	-2.309902	-16.652861	-0.993281128	-9.257934358
4.12	-2.202755	-20.386118	-0.961850675	-9.464500207
4.13	-2.150184	-23.071442	-0.931774568	-9.67280999
4.14	-2.007095	-21.762589	-0.903001976	-9.882834154
4.15	-1.927212	-20.792379	-0.875483414	-10.09454442
4.16	-1.888214	-20.835218	-0.849170745	-10.3079138
4.17	-1.72325	-20.580141	-0.824017197	-10.5229166
4.18	-1.693356	-19.800039	-0.799977361	-10.73952844
4.19	-1.503892	-19.641525	-0.777007188	-10.95772625
4.2	-1.43164	-20.779291	-0.755063987	-11.17748825
4.21	-1.362857	-23.843334	-0.734106415	-11.39879397
4.22	-1.32456782	-28.711491	-0.714094463	-11.62162422
4.23	-1.222281	-28.17362	-0.694989443	-11.8459611
4.24	-1.052856	-24.48222	-0.676753971	-12.07178793
4.25	-1.086285	-22.469742	-0.659351943	-12.29908928
4.26	-1.266275	-21.382595	-0.642748518	-12.52785092
4.27	-1.391452	-20.832109	-0.62691009	-12.75805979
4.28	-1.355635	-21.038761	-0.611804267	-12.98970398
4.29	-1.189357	-22.361771	-0.597399841	-13.22277269
4.3	-1.068478	-25.263405	-0.583666762	-13.4572562
4.31	-1.056083	-30.293264	-0.570576111	-13.69314581
4.32	-1.090845	-31.661535	-0.558100068	-13.93043384
4.33	-1.064616	-27.646671	-0.546211885	-14.16911354
4.34	-0.981192	-25.572926	-0.534885853	-14.40917909
4.35	-0.966562	-25.489399	-0.524097277	-14.65062551
4.36	-1.08879	-27.517162	-0.513822441	-14.89344866
4.37	-1.192348	-31.022964	-0.504038581	-15.13764512
4.38	-1.098999	-28.439928	-0.494723852	-15.3832122
4.39	-0.853224	-23.99568	-0.485857302	-15.63014787
4.4	-0.641108	-21.928762	-0.477418839	-15.87845066
4.41	-0.593467	-22.030216	-0.469389203	-16.12811964
4.42	-0.707665	-24.613462	-0.461749941	-16.37915435
4.43	-0.849345	-31.08675	-0.45448337	-16.63155469
4.44	-0.747572559	-29.998127	-0.447572559	-16.88532092
4.45	-0.841001296	-24.073843	-0.441001296	-17.14045351
4.46	-0.834754065	-21.906569	-0.434754065	-17.3969531
4.47	-1.128816015	-22.090534	-0.428816015	-17.65482042
4.48	-0.823172941	-24.344275	-0.423172941	-17.91405617
4.49	-0.817811256	-28.285532	-0.417811256	-18.17466095
4.5	-0.712717966	-29.455976	-0.412717966	-18.43663512
4.51	-0.807880651	-25.797398	-0.407880651	-18.69997875
4.52	-0.803287439	-26.484367	-0.403287439	-18.96469147
4.53	-1.198926984	-24.077093	-0.398926984	-19.23077232
4.54	-0.794788448	-22.896292	-0.394788448	-19.49821967
4.55	-0.790861477	-23.670017	-0.390861477	-19.76703105
4.56	-0.687136184	-25.66853	-0.387136184	-20.03720299
4.57	-0.783603129	-29.535824	-0.383603129	-20.30873089
4.58	-0.780253298	-30.649483	-0.380253298	-20.58160879
4.59	-1.17707809	-27.496141	-0.37707809	-20.85582925
4.6	-0.774069298	-26.255074	-0.374069298	-21.13138309
4.61	-0.771219088	-27.023977	-0.371219088	-21.40825921
4.62	-0.668519992	-27.186901	-0.368519992	-21.68644433
4.63	-0.765964883	-24.612631	-0.365964883	-21.96592276
4.64	-0.763546969	-23.67825	-0.363546969	-22.24667612
4.65	-0.761259771	-23.25325	-0.361259771	-22.52868305
4.66	-0.559097116	-22.309704	-0.359097116	-22.81191891
4.67	-0.757053119	-21.817133	-0.357053119	-23.09635544
4.68	-0.755122175	-23.317419	-0.355122175	-23.3819604
4.69	-0.753298941	-23.965184	-0.353298941	-23.66869716
4.7	-1.05157833	-24.767814	-0.35157833	-23.95652437
4.71	-0.749955497	-25.584235	-0.349955497	-24.24539544
4.72	-0.74842583	-26.531162	-0.34842583	-24.53525812
4.73	-0.746984938	-26.891191	-0.346984938	-24.82605399
4.74	-1.14562864	-26.40678325	-0.34562864	-25.11771793
4.75	-0.744352961	-25.236284	-0.344352961	-25.41017761
4.76	-0.743154116	-24.151345	-0.343154116	-25.70335282
4.77	-0.742028509	-23.677477	-0.342028509	-25.99715497
4.78	-0.540972717	-21.997177	-0.340972717	-26.29148634
4.79	-0.739983487	-22.310167	-0.339983487	-26.58623949
4.8	-0.739057726	-24.232605	-0.339057726	-26.88129655
4.81	-0.738192498	-23.934309	-0.338192498	-27.17652851
4.82	-0.93738501	-23.787401	-0.33738501	-27.47179451
4.83	-0.736632612	-23.068308	-0.336632612	-27.76694112
4.84	-0.735932786	-22.317017	-0.335932786	-28.06180163
4.85	-0.735283143	-21.994537	-0.335283143	-28.35619533
4.86	-0.734681414	-21.570004	-0.334681414	-28.64992687
4.87	-0.83412545	-21.263506	-0.33412545	-28.94278559
4.88	-0.733613208	-21.467832	-0.333613208	-29.23454498
4.89	-0.733142756	-21.663534	-0.333142756	-29.52496218
4.9	-0.886687	-22.815178	-0.332712259	-29.81377761
4.91	-0.790156	-23.331564	-0.33231998	-30.10071467
4.92	-0.689404	-23.571245	-0.331964274	-30.38547969
4.93	-0.67743	-23.85183	-0.331643584	-30.66776197
4.94	-0.680919	-23.644495	-0.331356435	-30.9472341
4.95	-0.64416	-22.970798	-0.331101432	-31.22355248
4.96	-0.609902	-22.887257	-0.330877258	-31.49635813
4.97	-0.602755	-23.138531	-0.330682665	-31.76527782
4.98	-0.650184	-22.635712	-0.330516476	-32.02992545
4.99	-0.707095	-21.766163	-0.330377581	-32.28990389
5	-0.727212	-21.343697	-0.330264928	-32.54480707
5.01	-0.688214	-21.567814	-0.33017753	-32.79422246
5.02	-0.62325	-21.873851	-0.330114452	-33.03773391
5.03	-0.593356	-22.901091	-0.330074817	-33.27492477
5.04	-0.603892	-22.192917	-0.330057797	-33.50538136
5.05	-0.63164	-21.95321	-0.330062614	-33.72869663
5.06	-0.662857	-21.6315	-0.330088536	-33.94447398
5.07	-0.694364	-21.864468	-0.330134876	-34.15233123
5.08	-0.701282	-22.16725	-0.330200988	-34.35190453
5.09	-0.684658	-23.828266	-0.330286267	-34.54285218
5.1	-0.659447	-22.78936	-0.330390148	-34.72485833
5.11	-0.669948	-21.563663	-0.330512098	-34.89763626
5.12	-0.687622	-23.273567	-0.330651623	-35.06093131
5.13	-0.701356	-24.344835	-0.330808259	-35.21452336
5.14	-0.682574	-22.968313	-0.330981574	-35.35822867
5.15	-0.65852	-22.666275	-0.331171166	-35.49190119
5.16	-0.73137666	-21.246868	-0.33137666	-35.61543312
5.17	-0.731597708	-21.146685	-0.331597708	-35.72875498
5.18	-0.48183399	-21.471929	-0.33183399	-35.83183489
5.19	-0.732085205	-21.682779	-0.332085205	-35.92467739
5.2	-0.73235108	-21.925722	-0.33235108	-36.00732168
5.21	-0.73263136	-22.519737	-0.33263136	-36.07983948
5.22	-0.732925812	-22.034985	-0.332925812	-36.14233249
5.23	-0.733234223	-22.612267	-0.333234223	-36.19492966
5.24	-0.925563	-22.2789421	-0.333556396	-36.23778429
5.25	-0.968887	-21.935671	-0.333892155	-36.2710711
5.26	-0.974697	-21.756198	-0.334241338	-36.29498332
5.27	-0.909011	-21.386106	-0.334603799	-36.3097299
5.28	-0.821515	-21.55752	-0.334979408	-36.31553292
5.29	-0.806556	-21.561146	-0.335368046	-36.31262516
5.3	-0.854011	-21.3678313	-0.335769612	-36.30124796
5.31	-0.910816	-21.10017	-0.336184014	-36.28164933
5.32	-0.928494	-21.008943	-0.336611171	-36.25408234
5.33	-0.90279	-21.905681	-0.337051017	-36.2188037
5.34	-0.830769	-21.378599	-0.337503494	-36.17607266
5.35	-0.833556396	-21.543281	-0.337968553	-36.12615006
5.36	-0.733892155	-21.7139034	-0.338446156	-36.06929756
5.37	-0.734241338	-21.984669	-0.338936274	-36.00577708
5.38	-0.734603799	-20.870129	-0.339438886	-35.93585027
5.39	-0.734979408	-19.594558	-0.339953976	-35.85977815
5.4	-0.535368046	-19.83865	-0.340481541	-35.77782073
5.41	-0.735769612	-20.034272	-0.341021579	-35.69023678
5.42	-0.736184014	-21.438108	-0.341574098	-35.59728348
5.43	-0.736611171	-22.1562872	-0.342139112	-35.49921619
5.44	-0.737051017	-22.805601	-0.342716639	-35.39628815
5.45	-0.737503494	-21.679892	-0.343306702	-35.28875017
5.46	-0.937968553	-21.053789	-0.343909332	-35.17685034
5.47	-0.738446156	-20.745612	-0.344524562	-35.06083366
5.48	-0.738936274	-20.235325	-0.34515243	-34.94094171
5.49	-0.739438886	-20.225309	-0.345792978	-34.81741226
5.5	-0.739953976	-21.688228	-0.346446251	-34.69047889
5.51	-0.740481541	-21.067364	-0.3471123	-34.56037064
5.52	-0.741021579	-21.684518	-0.347791177	-34.42731161
5.53	-0.741574098	-19.661057	-0.348482936	-34.29152062
5.54	-0.442139112	-18.853257	-0.349187638	-34.15321085
5.55	-0.742716639	-19.216702	-0.349905342	-34.01258951
5.56	-0.743306702	-20.087503	-0.350636112	-33.86985759
5.57	-0.743909332	-20.602145	-0.351380014	-33.72520958
5.58	-0.844524562	-20.661351	-0.352137115	-33.57883324
5.59	-0.74515243	-20.74623	-0.352907484	-33.43090943
5.6	-0.790124	-20.893703	-0.353691193	-33.28161199
5.61	-0.850126	-21.267974	-0.354488315	-33.13110759
5.62	-0.919242	-20.98317	-0.355298923	-32.9795557
5.63	-0.919824	-20.48914	-0.356123093	-32.82710854
5.64	-0.896345	-20.17289525	-0.356960901	-32.67391115
5.65	-0.901154	-19.978935	-0.357812426	-32.52010133
5.66	-0.947206	-19.266422	-0.358677745	-32.36580981
5.67	-0.99699	-19.270489	-0.359556938	-32.21116031
5.68	-1.001205	-19.693639	-0.360450085	-32.05626968
5.69	-0.966424	-19.901124	-0.361357268	-31.90124804
5.7	-0.92688	-19.834813	-0.362278567	-31.74619896
5.71	-0.745792978	-20.054811	-0.363214065	-31.59121964
5.72	-0.746446251	-20.388499	-0.364163843	-31.43640111
5.73	-0.7471123	-19.776994	-0.365127986	-31.28182848
5.74	-1.047791177	-19.1783265	-0.366106575	-31.12758107
5.75	-0.748482936	-18.613454	-0.367099695	-30.97373272
5.76	-0.749187638	-18.344728	-0.368107429	-30.820352
5.77	-0.749905342	-18.024523	-0.369129862	-30.66750239
5.78	-0.750636112	-17.610934	-0.370167077	-30.51524259
5.79	-0.751380014	-17.47429	-0.371219158	-30.36362667
5.8	-0.652137115	-17.57321	-0.372286191	-30.21270437
5.81	-0.752907484	-17.964271	-0.373368259	-30.06252126
5.82	-0.753691193	-18.081452	-0.374465446	-29.913119
5.83	-0.754488315	-18.564284	-0.375577839	-29.76453554
5.84	-0.755298923	-19.188091	-0.37670552	-29.61680531
5.85	-0.756123093	-19.467813	-0.377848575	-29.46995945
5.86	-1.156960901	-19.762925	-0.379007089	-29.32402599
5.87	-0.757812426	-18.67824	-0.380181145	-29.17903001
5.88	-0.758677745	-18.467898	-0.381370829	-29.03499386
5.89	-0.759556938	-16.949079	-0.382576226	-28.89193731
5.9	-0.760450085	-17.024044	-0.383797419	-28.74987771
5.91	-0.761357268	-18.158268	-0.385034494	-28.60883014
5.92	-0.562278567	-19.323565	-0.386287535	-28.46880758
5.93	-0.763214065	-19.422997	-0.387556627	-28.32982104
5.94	-0.764163843	-19.111501	-0.388841855	-28.19187966
5.95	-0.765127986	-19.352753	-0.390143303	-28.05499089
5.96	-0.766106575	-19.743925	-0.391461057	-27.91916059
5.97	-1.067099695	-19.374386	-0.392795202	-27.78439312
5.98	-0.768107429	-18.59307	-0.394145822	-27.65069146
5.99	-0.769129862	-18.399734	-0.395513002	-27.51805733
6	-1.095677	-18.94169	-0.39689683	-27.38649126
6.01	-1.046125	-19.13562	-0.398297389	-27.25599267
6.02	-0.995214	-19.450359	-0.399714765	-27.12655999
6.03	-0.931335	-18.804843	-0.401149046	-26.9981907
6.04	-0.887648	-17.58348	-0.402600316	-26.87088143
6.05	-0.896071	-16.850857	-0.404068663	-26.74462802
6.06	-0.977596	-16.763472	-0.405554174	-26.61942557
6.07	-1.036868	-17.053593	-0.407056936	-26.49526851
6.08	-1.008248	-17.5502	-0.408577036	-26.37215068
6.09	-0.93858	-18.522432	-0.410114563	-26.25006535
6.1	-0.770167077	-18.173862	-0.411669605	-26.12900527
6.11	-0.771219158	-18.156084	-0.413242251	-26.00896273
6.12	-0.572286191	-19.189289	-0.414832592	-25.88992962
6.13	-0.773368259	-16.705462	-0.416440718	-25.77189742
6.14	-0.774465446	-16.6032314	-0.418066718	-25.65485728
6.15	-0.775577839	-16.4918499	-0.419710686	-25.53880004
6.16	-0.905968	-16.5539474	-0.421372713	-25.42371625
6.17	-0.919855	-17.532293	-0.423052892	-25.30959625
6.18	-0.938427	-18.605811	-0.424751318	-25.19643011
6.19	-0.923549	-18.763743	-0.426468084	-25.08420773
6.2	-0.883118	-18.511956	-0.428203287	-24.97291885
6.21	-0.877535	-18.869668	-0.429957023	-24.86255306
6.22	-0.965417	-19.620404	-0.43172939	-24.75309979
6.23	-1.026049	-19.268116	-0.433520486	-24.64454841
6.24	-0.990992	-18.427813	-0.435330411	-24.53688818
6.25	-0.911134	-17.321984	-0.437159267	-24.43010827
6.26	-0.769621447	-16.760607	-0.439007154	-24.32419781
6.27	-0.77670552	-15.7291727	-0.440874177	-24.21914589
6.28	-1.177848575	-15.7974424	-0.44276044	-24.11494156
6.29	-0.779007089	-16.666397	-0.444666048	-24.01157385
6.3	-0.780181145	-17.290785	-0.446591111	-23.90903178
6.31	-0.781370829	-16.677417	-0.448535735	-23.80730437
6.32	-0.782576226	-15.7384739	-0.450500032	-23.70638067
6.33	-0.583797419	-15.4428701	-0.452484115	-23.60624973
6.34	-0.785034494	-15.8483152	-0.454488095	-23.50690063
6.35	-1.086287535	-16.434299	-0.456512089	-23.40832249
6.36	-0.787556627	-16.634333	-0.458556214	-23.31050448
6.37	-0.788841855	-16.479471	-0.460620589	-23.21343579
6.38	-0.790143303	-16.424382	-0.462705334	-23.11710568
6.39	-0.791461057	-16.164961	-0.464810572	-23.02150349
6.4	-0.592795202	-15.856617	-0.466936428	-22.92661857
6.41	-0.794145822	-15.4772453	-0.469083029	-22.83244039
6.42	-0.840326	-15.3029318	-0.471250504	-22.73895846
6.43	-0.933881	-15.6285505	-0.473438983	-22.64616236
6.44	-0.950312	-15.8713432	-0.475648601	-22.55404177
6.45	-0.955948	-16.0342781	-0.477879492	-22.46258643
6.46	-0.941178	-16.211675	-0.480131795	-22.37178617
6.47	-0.919726	-16.105717	-0.48240565	-22.2816309
6.48	-0.908707	-15.3112481	-0.484701201	-22.19211061
6.49	-0.950979	-14.9344931	-0.487018593	-22.10321539
6.5	-1.03376	-13.9778957	-0.489357974	-22.01493542
6.51	-1.092528	-13.8952894	-0.491719495	-21.92726096
6.52	-0.773741229	-14.6686831	-0.49410331	-21.84018235
6.53	-1.076882312	-15.8595057	-0.496509576	-21.75369005
6.54	-1.08005226	-16.288662	-0.498938452	-21.66777459
6.55	-1.083251359	-15.542901	-0.501390101	-21.5824266
6.56	-1.286479898	-14.8388205	-0.503864689	-21.49763682
6.57	-1.089738174	-14.6174469	-0.506362384	-21.41339605
6.58	-1.093026489	-14.3622046	-0.508883358	-21.32969521
6.59	-1.09634515	-13.7196946	-0.511427787	-21.2465253
6.6	-0.899694471	-13.1376238	-0.51399585	-21.16387743
6.61	-1.103074772	-13.1567025	-0.516587728	-21.08174279
6.62	-1.106486379	-13.8345141	-0.519203608	-21.00011267
6.63	-1.109929625	-14.8224411	-0.521843678	-20.91897845
6.64	-1.113404846	-15.1263227	-0.524508133	-20.83833161
6.65	-1.21691239	-14.3795252	-0.527197168	-20.7581637
6.66	-1.120452607	-13.6051598	-0.529910985	-20.67846641
6.67	-1.124025857	-13.5978233	-0.532649787	-20.59923147
6.68	-1.127632503	-13.5763211	-0.535413785	-20.52045073
6.69	-1.131272919	-13.5523413	-0.538203189	-20.44211612
6.7	-1.134947483	-13.3405242	-0.541018218	-20.36421968
6.71	-0.938656582	-13.3544788	-0.543859092	-20.28675352
6.72	-1.14240061	-13.2824001	-0.546726038	-20.20970984
6.73	-1.146179967	-13.0730209	-0.549619284	-20.13308094
6.74	-1.149995062	-12.9578285	-0.552539066	-20.0568592
6.75	-1.153846312	-13.0072174	-0.555485623	-19.98103708
6.76	-0.870362	-13.01194	-0.558459198	-19.90560715
6.77	-0.903475	-12.8630524	-0.56146004	-19.83056203
6.78	-1.027732	-12.725554	-0.564488403	-19.75589447
6.79	-1.187591	-12.7647972	-0.567544546	-19.68159727
6.8	-1.221926	-12.8463149	-0.570628731	-19.60766332
6.81	-1.099267	-12.6653686	-0.573741229	-19.53408561
6.82	-1.003642	-12.2208447	-0.576882312	-19.46085718
6.83	-1.020539	-11.9118643	-0.58005226	-19.38797118
6.84	-1.091807	-11.9302969	-0.583251359	-19.31542084
6.85	-1.125303	-12.1058555	-0.586479898	-19.24319945
6.86	-1.112666	-12.1155782	-0.589738174	-19.17130039
6.87	-1.093883	-11.8723254	-0.593026489	-19.09971713
6.88	-1.098498	-11.7221513	-0.59634515	-19.0284432
6.89	-1.164208	-11.8618202	-0.599694471	-18.95747221
6.9	-1.238116	-12.1082125	-0.603074772	-18.88679786
6.91	-1.233172	-11.9819036	-0.606486379	-18.8164139
6.92	-1.212488	-11.4333792	-0.609929625	-18.74631419
6.93	-1.191119	-11.0359683	-0.613404846	-18.67649264
6.94	-1.181172	-11.0298142	-0.61691239	-18.60694324
6.95	-1.201566	-11.3380308	-0.620452607	-18.53766005
6.96	-1.25625	-11.684423	-0.624025857	-18.46863721
6.97	-1.293142	-11.6248856	-0.627632503	-18.39986892
6.98	-1.263659	-11.2535	-0.631272919	-18.33134946
6.99	-1.15773	-10.9608183	-0.634947483	-18.26307319
7	-1.219821	-10.8628521	-0.638656582	-18.19503452
7.01	-1.206058	-10.8472285	-0.64240061	-18.12722795
7.02	-1.161389	-10.8041415	-0.646179967	-18.05964803
7.03	-1.144943	-10.7851739	-0.649995062	-17.99228939
7.04	-1.172721	-10.8478537	-0.653846312	-17.92514673
7.05	-1.210507	-10.9268789	-0.657734139	-17.8582148
7.06	-1.157734139	-10.8975258	-0.661658977	-17.79148846
7.07	-1.161658977	-10.7604642	-0.665621263	-17.72496258
7.08	-1.165621263	-10.6344604	-0.669621447	-17.65863214
7.09	-1.173659984	-10.5884571	-0.673659984	-17.59249217
7.1	-1.177737339	-10.5825396	-0.677737339	-17.52653776
7.11	-1.181853984	-10.5331931	-0.681853984	-17.46076409
7.12	-1.186010401	-10.4586372	-0.686010401	-17.39516637
7.13	-1.190207079	-10.4555507	-0.690207079	-17.3297399
7.14	-1.394444519	-10.5312853	-0.694444519	-17.26448005
7.15	-1.198723227	-10.6118946	-0.698723227	-17.19938222
7.16	-1.20304372	-10.5696373	-0.70304372	-17.13444191
7.17	-1.207406526	-10.4261909	-0.707406526	-17.06965467
7.18	-1.211812179	-10.3311691	-0.711812179	-17.00501612
7.19	-1.216261224	-10.3404312	-0.716261224	-16.94052192
7.2	-1.020754216	-10.4152732	-0.720754216	-16.87616783
7.21	-1.22529172	-10.4638486	-0.72529172	-16.81194965
7.22	-1.22987431	-10.432056	-0.72987431	-16.74786325
7.23	-1.234502569	-10.388432	-0.734502569	-16.68390456
7.24	-1.239177093	-10.4137115	-0.739177093	-16.62006958
7.25	-1.243898486	-10.5150867	-0.743898486	-16.55635436
7.26	-1.448667362	-10.6087351	-0.748667362	-16.49275503
7.27	-1.253484349	-10.5985932	-0.753484349	-16.42926778
7.28	-1.258350081	-10.5543017	-0.758350081	-16.36588885
7.29	-1.263265207	-10.5315275	-0.763265207	-16.30261455
7.3	-1.268230383	-10.5503182	-0.768230383	-16.23944127
7.31	-1.273246279	-10.596139	-0.773246279	-16.17636545
7.32	-1.078313576	-10.6058755	-0.778313576	-16.11338358
7.33	-1.283432965	-10.290762	-0.783432965	-16.05049224
7.34	-1.28860515	-10.392367	-0.78860515	-15.98768807
7.35	-1.293830844	-10.530159	-0.793830844	-15.92496775
7.36	-1.299110775	-10.551508	-0.799110775	-15.86232806
7.37	-1.30444568	-10.523094	-0.80444568	-15.79976583
7.38	-1.309836311	-10.53753	-0.809836311	-15.73727794
7.39	-1.015283431	-10.583151	-0.815283431	-15.67486136
7.4	-1.320787813	-10.634844	-0.820787813	-15.61251313
7.41	-1.326350245	-10.625402	-0.826350245	-15.55023032
7.42	-1.331971527	-10.604253	-0.831971527	-15.48801012
7.43	-1.337652472	-10.681136	-0.837652472	-15.42584974
7.44	-1.543393905	-10.763568	-0.843393905	-15.36374649
7.45	-1.349196665	-10.797298	-0.849196665	-15.30169773
7.46	-1.355061603	-10.796134	-0.855061603	-15.23970091
7.47	-1.360989584	-10.886922	-0.860989584	-15.17775353
7.48	-1.366981486	-10.954831	-0.866981486	-15.11585318
7.49	-1.3730382	-11.014711	-0.8730382	-15.05399751
7.5	-1.779160633	-11.02249	-0.879160633	-14.99218425
7.51	-1.385349701	-11.00816	-0.885349701	-14.93041118
7.52	-1.39160634	-11.119722	-0.89160634	-14.8686762
7.53	-1.397931495	-11.351724	-0.897931495	-14.80697724
7.54	-1.404326127	-11.551319	-0.904326127	-14.74531233
7.55	-1.410791211	-11.566505	-0.910791211	-14.68367959
7.56	-1.217327737	-11.337047	-0.917327737	-14.62207717
7.57	-1.423936709	-11.153832	-0.923936709	-14.56050336
7.58	-1.430434423	-11.156767	-0.930434423	-14.49793542
7.59	-1.436830363	-11.325616	-0.936830363	-14.43442021
7.6	-1.443312486	-11.441006	-0.943312486	-14.37098746
7.61	-1.749881112	-11.452336	-0.949881112	-14.30762858
7.62	-1.456536589	-11.503808	-0.956536589	-14.24433513
7.63	-1.463279294	-11.702145	-0.963279294	-14.18109881
7.64	-1.470109632	-11.937941	-0.970109632	-14.11791141
7.65	-1.477028043	-12.033102	-0.977028043	-14.05476487
7.66	-1.484034999	-12.012286	-0.984034999	-13.99165123
7.67	-1.191131005	-11.904016	-0.991131005	-13.92856264
7.68	-1.498316602	-11.859898	-0.998316602	-13.86549137
7.69	-1.505592368	-11.868223	-1.005592368	-13.80242977
7.7	-1.512958919	-11.899746	-1.012958919	-13.7393703
7.71	-1.520416911	-11.931784	-1.020416911	-13.67630552
7.72	-1.727967041	-12.051689	-1.027967041	-13.61322807
7.73	-1.535610046	-12.230004	-1.035610046	-13.55013068
7.74	-1.543346713	-12.408802	-1.043346713	-13.48700616
7.75	-1.551177869	-12.516853	-1.051177869	-13.4238474
7.76	-1.559104391	-12.592221	-1.059104391	-13.36064738
7.77	-1.267127208	-12.742576	-1.067127208	-13.29739912
7.78	-1.575247296	-12.890303	-1.075247296	-13.23409576
7.79	-1.583465686	-12.898277	-1.083465686	-13.17073045
7.8	-1.591783465	-12.765841	-1.091783465	-13.10729643
7.81	-1.600201777	-12.692761	-1.100201777	-13.04378702
7.82	-1.808721825	-12.91878	-1.108721825	-12.98019556
7.83	-1.617344873	-13.334733	-1.117344873	-12.91651547
7.84	-1.626072251	-13.589162	-1.126072251	-12.8527402
7.85	-1.634905355	-13.549013	-1.134905355	-12.78886326
7.86	-1.643845649	-13.264607	-1.143845649	-12.72487821
7.87	-1.852894669	-13.145022	-1.152894669	-12.66077865
7.88	-1.662054027	-13.3592	-1.162054027	-12.59655821
7.89	-1.67132541	-13.718672	-1.17132541	-12.53221057
7.9	-1.680710588	-13.960047	-1.180710588	-12.46772943
7.91	-1.690211414	-13.981765	-1.190211414	-12.40310854
7.92	-1.699829825	-14.015227	-1.199829825	-12.33834167
7.93	-1.509567852	-14.124879	-1.209567852	-12.27342261
7.94	-1.719427617	-14.214134	-1.219427617	-12.20834518
7.95	-1.729411342	-14.217838	-1.229411342	-12.14310324
7.96	-1.739521349	-14.151739	-1.239521349	-12.07769065
7.97	-1.749760065	-14.225	-1.249760065	-12.01210128
7.98	-1.960130027	-14.434772	-1.260130027	-11.94632903
7.99	-1.770633888	-14.618357	-1.270633888	-11.88036783
8	-1.781274419	-14.663843	-1.281274419	-11.81421158
8.01	-1.792054513	-14.713236	-1.292054513	-11.74785422
8.02	-1.802977194	-14.851493	-1.302977194	-11.68128968
8.03	-2.11404562	-15.079587	-1.31404562	-11.61451192
8.04	-1.825263088	-15.097925	-1.325263088	-11.54751487
8.05	-1.836633043	-15.032928	-1.336633043	-11.48029248
8.06	-1.848159079	-15.063982	-1.348159079	-11.41283869
8.07	-1.859844952	-15.351213	-1.359844952	-11.34514745
8.08	-1.671694581	-15.679013	-1.371694581	-11.2772127
8.09	-1.883712057	-15.73483	-1.383712057	-11.20902836
8.1	-1.895901654	-15.575701	-1.395901654	-11.14058837
8.11	-1.908267832	-15.625767	-1.408267832	-11.07188662
8.12	-2.120815247	-16.084293	-1.420815247	-11.00291704
8.13	-1.933548761	-16.654749	-1.433548761	-10.9336735
8.14	-1.946473452	-16.862335	-1.446473452	-10.86414988
8.15	-1.959594618	-16.527033	-1.459594618	-10.79434006
8.16	-1.672917795	-16.144518	-1.472917795	-10.72423786
8.17	-1.986448762	-16.163153	-1.486448762	-10.65383712
8.18	-2.000193556	-16.490368	-1.500193556	-10.58313165
8.19	-2.01415848	-16.842188	-1.51415848	-10.51211524
8.2	-2.028350121	-17.053656	-1.528350121	-10.44078167
8.21	-2.242775357	-17.215391	-1.542775357	-10.36912467
8.22	-2.057441378	-17.553787	-1.557441378	-10.29713798
8.23	-2.072355693	-17.956301	-1.572355693	-10.22481531
8.24	-2.087526154	-17.837236	-1.587526154	-10.15215035
8.25	-2.102960966	-17.224049	-1.602960966	-10.07913676
8.26	-1.918668706	-16.734346	-1.618668706	-10.00576819
8.27	-2.134658346	-16.649788	-1.634658346	-9.932038259
8.28	-2.150939266	-16.947582	-1.650939266	-9.857940572
8.29	-2.167521278	-17.546103	-1.667521278	-9.783468718
8.3	-2.18441465	-18.371729	-1.68441465	-9.708616262
8.31	-2.201630124	-19.461615	-1.701630124	-9.633376759
8.32	-2.419178946	-20.38435	-1.719178946	-9.557743744
8.33	-2.237072889	-20.235365	-1.737072889	-9.481710746
8.34	-2.255324281	-18.877478	-1.755324281	-9.405271279
8.35	-2.273946036	-17.590803	-1.773946036	-9.328418854
8.36	-2.292951684	-17.080276	-1.792951684	-9.251146977
8.37	-2.312355405	-17.292236	-1.812355405	-9.173449157
8.38	-2.132172062	-17.818027	-1.832172062	-9.095318905
8.39	-2.352417242	-18.278545	-1.852417242	-9.016749746
8.4	-2.373107295	-18.533113	-1.873107295	-8.937735216
8.41	-2.394259373	-18.943838	-1.894259373	-8.858268878
8.42	-2.41589148	-19.809492	-1.91589148	-8.77834432
8.43	-2.638022519	-20.647392	-1.938022519	-8.697955168
8.44	-2.46067234	-20.440634	-1.96067234	-8.617095094
8.45	-2.483861799	-19.393045	-1.983861799	-8.535757821
8.46	-2.507612814	-18.439835	-2.007612814	-8.453937141
8.47	-2.531948429	-17.963358	-2.031948429	-8.371626919
8.48	-2.15689288	-17.880032	-2.05689288	-8.288821112
8.49	-2.582471665	-18.071129	-2.082471665	-8.205513775
8.5	-2.608711621	-18.47566	-2.108711621	-8.121699085
8.51	-2.635641006	-19.086813	-2.135641006	-8.037371351
8.52	-2.663289587	-19.794783	-2.163289587	-7.952525035
8.53	-2.69168873	-19.842577	-2.19168873	-7.86715477
8.54	-2.720871504	-18.928194	-2.220871504	-7.781255386
8.55	-2.750872785	-17.983316	-2.250872785	-7.694821926
8.56	-2.781729374	-17.628048	-2.281729374	-7.607849678
8.57	-2.813480118	-17.864349	-2.313480118	-7.520334202
8.58	-2.846166044	-18.317469	-2.346166044	-7.432271359
8.59	-2.879830502	-18.540634	-2.379830502	-7.343657342
8.6	-2.914519319	-18.530798	-2.414519319	-7.254488717
8.61	-2.950280962	-18.655525	-2.450280962	-7.16476246
8.62	-2.987166716	-18.642818	-2.487166716	-7.074475997
8.63	-3.02523088	-17.827974	-2.52523088	-6.983627253
8.64	-3.064530968	-16.545383	-2.564530968	-6.892214702
8.65	-3.105127935	-15.484137	-2.605127935	-6.80023742
8.66	-3.14708642	-15.162154	-2.64708642	-6.707695141
8.67	-3.190475002	-15.639637	-2.690475002	-6.614588326
8.68	-3.235366486	-16.595966	-2.735366486	-6.520918229
8.69	-3.281838206	-17.36062	-2.781838206	-6.426686969
8.7	-3.329972356	-17.446934	-2.829972356	-6.331897613
8.71	-3.379856351	-17.066761	-2.879856351	-6.236554261
8.72	-3.431583211	-16.536795	-2.931583211	-6.140662142
8.73	-3.485251989	-15.817489	-2.985251989	-6.04422771
8.74	-3.540968231	-14.981145	-3.040968231	-5.947258756
8.75	-3.598844473	-14.3722	-3.098844473	-5.849764524
8.76	-3.65900079	-14.112562	-3.15900079	-5.751755836
8.77	-3.721565391	-14.218419	-3.221565391	-5.653245226
8.78	-3.78667527	-14.36858	-3.28667527	-5.554247085
8.79	-3.854476917	-14.361218	-3.354476917	-5.454777819
8.8	-3.9563718	-14.284875	-3.425127096	-5.354856009
8.81	-4.052324	-14.341682	-3.498793704	-5.254502592
8.82	-4.125539	-14.333413	-3.575656704	-5.153741052
8.83	-4.235145	-13.97966	-3.655909161	-5.052597616
8.84	-4.478914	-13.46727	-3.739758382	-4.951101473
8.85	-4.6657891	-13.044732	-3.827427165	-4.849284999
8.86	-4.878971	-12.77935	-3.919155194	-4.747183999
8.87	-5.031975	-12.422924	-4.015200576	-4.644837961
8.88	-5.115841551	-11.827452	-4.115841551	-4.542290322
8.89	-5.221378395	-11.245195	-4.221378395	-4.439588752
8.9	-5.332135545	-11.075857	-4.332135545	-4.336785444
8.91	-5.448463976	-11.470975	-4.448463976	-4.233937425
8.92	-5.570743873	-12.187181	-4.570743873	-4.131106868
8.93	-5.699387636	-12.332372	-4.699387636	-4.028361422
8.94	-5.83484328	-11.556557	-4.83484328	-3.925774549
8.95	-5.977598292	-10.660548	-4.977598292	-3.82342586
8.96	-6.128184022	-10.133998	-5.128184022	-3.721401464
8.97	-6.287180714	-9.8863764	-5.287180714	-3.619794313
8.98	-6.455223284	-9.6519556	-5.455223284	-3.518704538
8.99	-6.633008001	-9.3143311	-5.633008001	-3.418239782
9	-6.821300251	-9.0123291	-5.821300251	-3.318515519
9.01	-7.020943611	-8.829401	-6.020943611	-3.219655343
9.02	-7.232870529	-8.7039213	-6.232870529	-3.12179124
9.03	-7.458114975	-8.4777699	-6.458114975	-3.025063814
9.04	-7.697827529	-8.1360197	-6.697827529	-2.929622467
9.05	-7.953293543	-7.7558675	-6.953293543	-2.83562553
9.06	-8.225955153	-7.3815455	-7.225955153	-2.743240311
9.07	-8.517438228	-6.9880066	-7.517438228	-2.652643077
9.08	-8.82958567	-6.6011686	-7.82958567	-2.564018932
9.09	-9.164498987	-6.2945766	-8.164498987	-2.477561592
9.1	-9.524590791	-6.0675931	-8.524590791	-2.393473039
9.11	-9.912651902	-5.8165879	-8.912651902	-2.311963039
9.12	-10.33193826	-5.4859753	-9.33193826	-2.23324852
9.13	-10.78628515	-5.1129856	-9.786285145	-2.157552783
9.14	-10.88025974	-4.8192797	-10.28025974	-2.085104551
9.15	-10.930564	-4.5940809	-10.81936855	-2.016136847
9.16	-11.007784	-4.4002576	-11.41034524	-1.950885685
9.17	-11.026986	-4.1819258	-12.06155923	-1.889588593
9.18	-11.433644	-3.9746687	-12.78361135	-1.832482952
9.19	-11.908525	-3.8310158	-13.59022904	-1.779804184
9.2	-12.543783	-3.7427266	-14.49966153	-1.731783784
9.21	-13.346039	-3.6910145	-15.53695027	-1.68864723
9.22	-14.243828	-3.701808	-16.7378242	-1.650611798
9.23	-15.15954	-3.7536867	-18.15583729	-1.61788431
9.24	-16.143908	-3.8541493	-19.87659671	-1.590658868
9.25	-17.241169	-4.0072694	-22.04945962	-1.5691146
9.26	-18.398241	-4.1795201	-24.96965024	-1.553413482
9.27	-19.28208	-4.3941684	-29.33665679	-1.543698281
9.28	-19.538448	-4.6654549	-36.77360696	-1.540090667
9.29	-19.119951	-4.9965715	-34.65675602	-1.542689537
9.3	-18.234415	-5.3258038	-28.02809532	-1.551569616
9.31	-17.113924	-5.5613585	-24.07600247	-1.566780348
9.32	-15.83751	-5.7521763	-21.3374419	-1.588345123
9.33	-14.492373	-5.9795256	-19.25439239	-1.616260861
9.34	-13.30111	-6.3151898	-17.57967742	-1.65049796
9.35	-12.386409	-6.7697749	-16.18394184	-1.691000615
9.36	-11.75513	-7.3151875	-14.99131377	-1.737687487
9.37	-11.292476	-7.8875732	-13.95354345	-1.790452718
9.38	-10.923515	-8.3339157	-13.03804503	-1.849167249
9.39	-10.608595	-8.5156059	-12.22176291	-1.913680406
9.4	-10.321788	-8.6292677	-11.48776633	-1.983821716
9.41	-10.001854	-8.9721899	-10.82323736	-2.059402902
9.42	-9.610535	-9.6069498	-10.21822099	-2.140220001
9.43	-9.500315	-10.193066	-9.664815918	-2.226055566
9.44	-9.379234	-10.277599	-9.156632343	-2.316680894
9.45	-9.024344	-10.088997	-8.688417848	-2.411858242
9.46	-8.856723	-10.290905	-8.255792731	-2.511342977
9.47	-8.532485	-11.160787	-7.855058631	-2.614885651
9.48	-8.378962	-12.353808	-7.483057471	-2.722233935
9.49	-8.01323	-12.844414	-7.13706571	-2.833134425
9.5	-7.8067824	-12.309646	-6.814713848	-2.947334275
9.51	-7.5234321	-11.996091	-6.513924293	-3.064582664
9.52	-7.317853	-12.575414	-6.232862784	-3.18463208
9.53	-7.034123	-13.968864	-5.96989997	-3.307239431
9.54	-6.9067845	-15.215595	-5.723580681	-3.432166967
9.55	-6.539583	-15.064601	-5.492599085	-3.559183049
9.56	-6.3108935	-14.296033	-5.275778419	-3.688062744
9.57	-6.078923	-14.152427	-5.072054287	-3.818588275
9.58	-5.809783	-14.737202	-4.880460772	-3.950549335
9.59	-5.532892	-15.493169	-4.700118793	-4.083743273
9.6	-5.3067812	-15.864119	-4.53022627	-4.217975176
9.61	-5.023464	-16.015345	-4.370049735	-4.353057845
9.62	-4.867253672	-16.571867	-4.218917147	-4.488811695
9.63	-4.524543	-17.773451	-4.076211677	-4.625064576
9.64	-4.3078912	-19.587393	-3.94136631	-4.761651544
9.65	-4.078923	-21.548201	-3.813859124	-4.898414571
9.66	-3.805632	-22.282051	-3.693209142	-5.03520222
9.67	-3.527891	-20.830936	-3.578972668	-5.171869299
9.68	-3.302463871	-18.926989	-3.470740038	-5.308276475
9.69	-3.0567811	-17.896158	-3.368132721	-5.444289885
9.7	-2.922452	-18.144907	-3.270800743	-5.579780732
9.71	-2.838896	-19.849367	-3.178420362	-5.714624885
9.72	-2.753603	-22.904003	-3.090691991	-5.848702463
9.73	-2.681306	-25.560638	-3.007338327	-5.981897443
9.74	-2.64647	-24.549049	-2.928102659	-6.114097262
9.75	-2.613071	-23.714066	-2.852747351	-6.245192438
9.76	-2.567528	-25.025839	-2.781052463	-6.375076199
9.77	-2.4876	-29.690973	-2.712814509	-6.503644134
9.78	-2.432492	-39.624168	-2.64784534	-6.63079386
9.79	-2.439055	-28.929022	-2.585971135	-6.756424706
9.8	-2.51678	-24.536261	-2.527031489	-6.880437422
9.81	-2.573183	-23.143648	-2.470878602	-7.002733917
9.82	-2.545275	-23.734737	-2.41737655	-7.12321701
9.83	-2.450636	-26.510132	-2.366400642	-7.241790225
9.84	-2.346451	-30.507702	-2.317836849	-7.358357602
9.85	-2.259	-25.866867	-2.271581311	-7.472823551
9.86	-2.187519	-21.270859	-2.227539913	-7.585092736
9.87	-2.14744	-18.98695	-2.185627924	-7.695069999
9.88	-2.141314	-18.352312	-2.145769716	-7.802660326
9.89	-2.170856	-19.221628	-2.107898537	-7.907768863
9.9	-2.202738	-21.812296	-2.071956359	-8.01030098
9.91	-2.218741	-25.976702	-2.037893793	-8.110162392
9.92	-2.205818	-25.851042	-2.005670071	-8.207259348
9.93	-2.181106	-21.883415	-1.975253113	-8.30149889
9.94	-2.151112	-19.220758	-1.946619662	-8.392789189
9.95	-2.129927	-17.779337	-1.919755511	-8.481039984
9.96	-2.113983	-17.266075	-1.894655818	-8.56616311
9.97	-2.100187	-17.471336	-1.871325529	-8.648073157
9.98	-2.098155	-17.803177	-1.849779907	-8.72668826
9.99	-2.079661	-17.586184	-1.830045194	-8.801931042
10	-2.063714	-16.899321	-1.81215941	-8.873729738
10.01	-2.050679	-16.66259	-1.796173317	-8.942019529
10.02	-2.070417	-17.099644	-1.782151571	-9.006744103
10.03	-2.113586	-17.286806	-1.770174081	-9.067857503
10.04	-2.175457	-15.953297	-1.760337622	-9.12532629
10.05	-2.203219	-14.195812	-1.752757724	-9.179132078
10.06	-2.180408	-13.335571	-1.747570901	-9.229274507
10.07	-2.158626	-13.703897	-1.744937263	-9.275774719
10.08	-2.187797	-15.035596	-1.745043582	-9.318679438
10.09	-2.203288	-15.441054	-1.748106886	-9.358065732
10.1	-2.173392	-13.642799	-1.754378675	-9.39404661
10.11	-2.134276	-11.850377	-1.764149872	-9.426777564
10.12	-2.157182	-11.058622	-1.777756619	-9.45646425
10.13	-2.19933	-11.248703	-1.795587089	-9.483371476
10.14	-2.248795	-12.129281	-1.818089469	-9.507833759
10.15	-2.273134	-12.88743	-1.845781322	-9.530267676
10.16	-2.267942	-12.790866	-1.879260545	-9.551186338
10.17	-2.27633	-12.196925	-1.919218197	-9.571216316
10.18	-2.324083	-11.718648	-1.966453451	-9.591117392
10.19	-2.357354	-11.332935	-2.021890994	-9.61180555
10.2	-2.355889	-10.868404	-2.086601178	-9.634379626
10.21	-2.356851	-10.386589	-2.161823215	-9.66015205
10.22	-2.35955	-10.031751	-2.248991692	-9.690684039
10.23	-2.419172	-9.9483538	-2.349766585	-9.72782556
10.24	-2.521344	-10.089681	-2.466066823	-9.773760159
10.25	-2.612688	-10.401608	-2.600107281	-9.831054528
10.26	-2.627284	-10.663771	-2.754438781	-9.902712294
10.27	-2.623616	-10.697671	-2.931990452	-9.992230996
10.28	-2.665141	-10.417818	-3.136113464	-10.10366063
10.29	-2.774849	-10.013859	-3.37062513	-10.24166149
10.3	-2.94301	-9.7594242	-3.639852646	-10.41155843
10.31	-5.141624	-9.7696228	-3.948676973	-10.61938849
10.32	-9.93031	-9.9664602	-4.302580016	-10.87193916
10.33	-10.268712	-10.096936	-4.707703295	-11.17677585
10.34	-10.665193	-10.042767	-5.170934774	-11.54225957
10.35	-11.020077	-9.9044943	-5.700053938	-11.97755884
10.36	-11.272603	-9.8916798	-6.303985398	-12.49266239
10.37	-11.523828	-10.070678	-6.9932417	-13.09839624
10.38	-11.925755	-10.339956	-7.780683709	-13.80643268
10.39	-12.454414	-10.499702	-8.682808581	-14.62922705
10.4	-12.961032	-10.528841	-9.721931951	-15.57968521
10.41	-13.358816	-10.522223	-10.9299654	-16.67003245
10.42	-13.682117	-10.571567	-12.35527723	-17.90854605
10.43	-14.092149	-10.6827	-14.07617913	-19.29091808
10.44	-14.665272	-10.86358	-16.2307035	-20.77923258
10.45	-15.305364	-11.002269	-19.09434728	-22.25831487
10.46	-15.949818	-11.111883	-23.34235104	-23.47972723
10.47	-16.544403	-11.227932	-31.36379258	-24.10145704
10.48	-17.222811	-11.35551	-32.5779756	-23.95872114
10.49	-17.968445	-11.557391	-23.97370444	-23.2547362
10.5	-18.754799	-11.778468	-19.60019755	-22.32684053
10.51	-19.575558	-11.97502	-16.72306588	-21.40149992
10.52	-20.431402	-12.189551	-14.5960367	-20.57777915
10.53	-21.435383	-12.374775	-12.92175824	-19.88495171
10.54	-22.642885	-12.544635	-11.55239294	-19.32295882
10.55	-24.023476	-12.714167	-10.40373558	-18.88137827
10.56	-25.521807	-12.763182	-9.423126323	-18.54716069
10.57	-26.958542	-12.621174	-8.575265795	-18.30753719
10.58	-27.688641	-12.292166	-7.835174076	-18.1509837
10.59	-26.865095	-11.962495	-7.184388621	-18.06743127
10.6	-24.802977	-11.734357	-6.608775125	-18.04819864
10.61	-22.425661	-11.463684	-6.09720095	-18.08583459
10.62	-20.235893	-11.011993	-5.640695964	-18.17394065
10.63	-18.326895	-10.490619	-5.231901185	-18.30699804
10.64	-3.75165	-10.164263	-4.864693631	-18.4802038
10.65	-3.445585	-10.120266	-4.533922519	-18.68931374
10.66	-3.249379	-10.169849	-4.23521788	-18.93048695
10.67	-3.082537	-10.151574	-3.964847621	-19.20012542
10.68	-2.962129	-9.9583006	-3.719607922	-19.49470148
10.69	-2.932358	-9.795598	-3.496737214	-19.81056625
10.7	-2.985944	-9.7623224	-3.293847315	-20.14373273
10.71	-3.01631	-9.7777185	-3.108867391	-20.48962998
10.72	-2.937945	-9.7203331	-2.939997741	-20.84283133
10.73	-2.805887	-9.4962511	-2.785671272	-21.19677116
10.74	-2.730809	-9.2472811	-2.644521114	-21.54348466
10.75	-2.805634	-9.098218	-2.515353214	-21.87343415
10.76	-2.934318	-9.1031265	-2.397123006	-22.17551933
10.77	-2.960163	-9.244133	-2.288915478	-22.43739435
10.78	-2.925784	-9.3168163	-2.189928057	-22.64620463
10.79	-2.832918	-9.2339144	-2.099455879	-22.78977728
10.8	-2.768814	-9.0725622	-2.016879065	-22.85813707
10.81	-2.702169	-8.9145193	-1.941651694	-22.84502034
10.82	-2.57253	-8.7971134	-1.873292235	-22.74893786
10.83	-2.415765	-8.6870766	-1.811375201	-22.57341356
10.84	-2.347716	-8.6171103	-1.755523877	-22.32630759
10.85	-2.43993	-8.5559406	-1.705403939	-22.01846728
10.86	-2.625573	-8.4840145	-1.660717869	-21.66214378
10.87	-2.746188	-8.3756914	-1.621200043	-21.26958403
10.88	-2.688743	-8.3095074	-1.586612404	-20.85203218
10.89	-2.505527	-8.3267078	-1.556740661	-20.41918184
10.9	-2.28259	-8.3758974	-1.53139093	-19.97899724
10.91	-2.17116	-8.3212252	-1.510386792	-19.53777845
10.92	-2.145705	-8.1626282	-1.493566704	-19.10035682
10.93	-2.170326	-8.0146027	-1.480781742	-18.67033874
10.94	-2.203004	-7.921433	-1.471893646	-18.25034841
10.95	-2.266763	-7.9581819	-1.466773143	-17.84224479
10.96	-2.284944	-7.9880867	-1.465298532	-17.44730362
10.97	-2.242312	-7.9035449	-1.467354514	-17.06636427
10.98	-2.142963	-7.7536178	-1.472831261	-16.69994493
10.99	-2.067613	-7.661284	-1.48162372	-16.34833151
11	-2.100063	-7.667666	-1.493631122	-16.01164536
11.01	-2.186185	-7.6685367	-1.508756725	-15.68989435
11.02	-2.226713	-7.5887632	-1.526907759	-15.38301137
11.03	-2.152061	-7.4732351	-1.547995577	-15.09088311
11.04	-2.03074	-7.3926821	-1.571936011	-14.81337164
11.05	-1.966451	-7.4396877	-1.598649924	-14.5503307
11.06	-1.944259	-7.5793862	-1.628063951	-14.30161792
11.07	-1.961913	-7.6592541	-1.660111422	-14.06710421
11.08	-2.005568	-7.6098704	-1.694733454	-13.84668109
11.09	-2.13099	-7.4966412	-1.731880209	-13.64026641
11.1	-2.319014	-7.4144697	-1.771512296	-13.4478091
11.11	-2.492513	-7.3606858	-1.813602298	-13.26929322
11.12	-2.530519	-7.3922725	-1.858136412	-13.10474141
11.13	-2.425668	-7.4941149	-1.905116168	-12.95421823
11.14	-2.298593	-7.6292934	-1.95456021	-12.81783318
11.15	-2.276217	-7.7442179	-2.00650609	-12.69574377
11.16	-2.409325	-7.7842741	-2.061012056	-12.58815859
11.17	-2.569327	-7.7656965	-2.11815877	-12.49534041
11.18	-2.724759	-7.7807474	-2.178050928	-12.41760949
11.19	-2.865296	-7.8374596	-2.24081871	-12.35534695
11.2	-3.089103	-7.8666286	-2.306619013	-12.3089984
11.21	-3.375575	-7.8563447	-2.375636391	-12.2790777
11.22	-3.617002	-7.8203759	-2.448083644	-12.26617107
11.23	-3.704442	-7.8685327	-2.524201977	-12.27094144
11.24	-3.696764	-7.9804163	-2.604260658	-12.29413319
11.25	-3.711365	-8.1035776	-2.688556113	-12.3365774
11.26	-3.8887	-8.1405487	-2.777410375	-12.39919773
11.27	-4.512511	-8.1423187	-2.871168857	-12.48301706
11.28	-5.067824	-8.1554098	-2.970197382	-12.58916535
11.29	-5.578902	-8.2370291	-3.074878472	-12.71888894
11.3	-6.067823	-8.3107252	-3.185606878	-12.87356189
11.31	-6.50932456	-8.3530254	-3.302784402	-13.05469999
11.32	-7.0567124	-8.3792791	-3.426814066	-13.2639784
11.33	-7.578923	-8.4000521	-3.558093729	-13.50325408
11.34	-8.056723	-8.436532	-3.697009303	-13.77459456
11.35	-8.5096785	-8.4833479	-3.843927732	-14.08031508
11.36	-9.016732	-8.5492525	-3.999189941	-14.42302678
11.37	-9.6093242	-8.6165714	-4.163103983	-14.80569938
11.38	-10.067823	-8.6513443	-4.335938629	-15.23174296
11.39	-10.576821	-8.6813021	-4.517917616	-15.70511487
11.4	-11.067823	-8.6885214	-4.709214793	-16.23045964
11.41	-11.567234	-8.6606398	-4.909950347	-16.81329206
11.42	-12.067832	-8.6302338	-5.120188237	-17.46023591
11.43	-12.578932	-8.632782	-5.339934944	-18.179332
11.44	-13.078912	-8.6206226	-5.569139551	-18.98042524
11.45	-13.6691132	-8.6414299	-5.807695109	-19.87561967
11.46	-14.018921	-8.6315727	-6.055441203	-20.87971965
11.47	-14.278912	-8.6112289	-6.312167557	-22.01035516
11.48	-14.423152	-8.5977144	-6.577618484	-23.28682507
11.49	-14.542317	-8.5911417	-6.851497959	-24.72469754
11.5	-14.66988	-8.5798864	-7.133475073	-26.31741728
11.51	-14.921	-8.5861301	-7.423189636	-27.98216779
11.52	-15.121034	-8.5407686	-7.720257703	-29.43884041
11.53	-15.309833	-8.5015697	-8.024276815	-30.13316207
11.54	-15.589629	-8.4559469	-8.334830781	-29.66857882
11.55	-15.939437	-8.3961639	-8.651493872	-28.3682837
11.56	-16.299074	-8.35466	-8.973834305	-26.80381682
11.57	-16.595835	-8.3141127	-9.301416953	-25.28803275
11.58	-16.84667	-8.2615175	-9.63380524	-23.91874371
11.59	-17.088436	-8.2546196	-9.970562202	-22.70679814
11.6	-17.303612	-8.2041864	-10.31125071	-21.63698997
11.61	-17.54207	-8.1400204	-10.65543291	-20.6891871
11.62	-17.78418	-8.1051903	-11.00266885	-19.84466041
11.63	-18.086258	-8.0772057	-11.3525144	-19.08753759
11.64	-18.448753	-8.0320768	-11.70451854	-18.4047648
11.65	-18.802877	-7.9794335	-12.05821997	-17.78568399
11.66	-19.152693	-7.9245877	-12.41314319	-17.22157497
11.67	-19.560812	-7.8615131	-12.76879411	-16.7052592
11.68	-20.096027	-7.8024664	-13.12465536	-16.23078145
11.69	-20.71174	-7.7303667	-13.48018118	-15.79316076
11.7	-21.299013	-7.6560516	-13.83479228	-15.38819718
11.71	-21.707119	-7.5933685	-14.18787071	-15.01232192
11.72	-22.009981	-7.499681	-14.53875489	-14.66248043
11.73	-22.270304	-7.4358869	-14.88673512	-14.33604074
11.74	-22.677355	-7.3755894	-15.23104989	-14.03072088
11.75	-23.147848	-7.3226237	-15.57088312	-13.74453101
11.76	-23.629185	-7.2742887	-15.90536299	-13.47572693
11.77	-24.084782	-7.2375078	-16.2335626	-13.22277231
11.78	-24.480192	-7.2054482	-16.55450291	-12.98430797
11.79	-24.936636	-7.1526823	-16.86715853	-12.75912644
11.8	-25.448753	-7.1189094	-17.17046657	-12.54615101
11.81	-26.011398	-7.0916433	-17.46333903	-12.34441816
11.82	-26.501982	-7.0514746	-17.74467872	-12.15306288
11.83	-26.973017	-6.9979281	-18.0133988	-11.97130623
11.84	-27.48678	-6.9456444	-18.26844535	-11.79844479
11.85	-27.870899	-6.9023213	-18.50882264	-11.63384164
11.86	-28.344027	-6.8319945	-18.73361969	-11.47691868
11.87	-28.735998	-6.7623467	-18.94203719	-11.32714993
11.88	-29.101063	-6.7112956	-19.13341293	-11.1840558
11.89	-29.311459	-6.6773672	-19.30724436	-11.0471981
11.9	-29.577042	-6.6114359	-19.46320646	-10.91617565
11.91	-29.840279	-6.5397763	-19.60116375	-10.79062051
11.92	-30.034506	-6.4786506	-19.72117541	-10.67019457
11.93	-30.011408	-6.4213619	-19.82349307	-10.55458667
11.94	-29.923698	-6.3803573	-19.90855149	-10.44350995
11.95	-29.801085	-6.3434453	-19.97695276	-10.33669953
11.96	-29.579147	-6.2825418	-20.02944525	-10.23391054
11.97	-29.45009	-6.266665	-20.06689875	-10.1349162
11.98	-29.311556	-6.2170386	-20.09027754	-10.03950625
11.99	-29.150698	-6.1806316	-20.10061282	-9.947485469
12	-28.96755	-6.1300201	-20.09897609	-9.8586724
12.01	-28.748291	-6.0976801	-20.08645453	-9.772898142
12.02	-28.548027	-6.0886464	-20.06412926	-9.690005316
12.03	-28.335793	-6.057642	-20.03305696	-9.609847108
12.04	-28.105726	-6.011426	-19.99425501	-9.532286409
12.05	-27.936579	-5.9429512	-19.9486902	-9.457195044
12.06	-27.664391	-5.8960042	-19.89727066	-9.384453058
12.07	-27.336143	-5.8487782	-19.84084068	-9.313948084
12.08	-27.012758	-5.8162522	-19.7801781	-9.245574758
12.09	-26.804428	-5.7700868	-19.71599369	-9.179234191
12.1	-26.658552	-5.7385225	-19.64893214	-9.114833487
12.11	-26.50828	-5.6942892	-19.57957433	-9.0522853
12.12	-26.276743	-5.6533637	-19.5084404	-8.991507434
12.13	-26.019787	-5.6069741	-19.43599351	-8.932422474
12.14	-25.812191	-5.5812206	-19.36264384	-8.874957444
12.15	-25.701107	-5.5724535	-19.28875282	-8.819043505
12.16	-25.725609	-5.5516105	-19.21463732	-8.764615662
12.17	-25.680775	-5.507803	-19.14057382	-8.711612508
12.18	-25.475534	-5.4782043	-19.06680231	-8.65997598
12.19	-25.101669	-5.4385519	-18.99353005	-8.609651138
12.2	-24.857876	-5.380053	-18.92093501	-8.56058596
12.21	-24.786543	-5.3272023	-18.84916913	-8.512731151
12.22	-24.77878	-5.3184366	-18.77836119	-8.466039972
12.23	-24.723146	-5.3067899	-18.70861955	-8.420468073
12.24	-24.519789	-5.3060384	-18.64003449	-8.375973348
12.25	-24.152763	-5.3003063	-18.57268046	-8.332515793
12.26	-23.857761	-5.2577939	-18.50661794	-8.290057377
12.27	-23.737185	-5.2056117	-18.44189526	-8.248561925
12.28	-23.745716	-5.1739397	-18.37855008	-8.207995004
12.29	-23.822025	-5.1402869	-18.31661081	-8.168323821
12.3	-23.873262	-5.1230855	-18.2560978	-8.129517126
12.31	-23.824787	-5.1203241	-18.19702441	-8.091545124
12.32	-23.731495	-5.0950103	-18.13939798	-8.054379388
12.33	-23.561132	-5.0571647	-18.08322068	-8.017992786
12.34	-23.358446	-5.0508294	-18.02849018	-7.982359401
12.35	-23.183603	-5.0294604	-17.97520038	-7.947454472
12.36	-23.105179	-5.0056376	-17.92334192	-7.913254322
12.37	-23.133556	-4.9740362	-17.87290271	-7.879736305
12.38	-23.223711	-4.9195156	-17.82386833	-7.846878744
12.39	-23.299051	-4.8736653	-17.77622246	-7.814660887
12.4	-23.284456	-4.8584127	-17.72994718	-7.783062848
12.41	-23.160522	-4.8503542	-17.68502327	-7.752065571
12.42	-22.981014	-4.8317842	-17.64143045	-7.72165078
12.43	-22.760904	-4.7873631	-17.59914764	-7.691800941
12.44	-22.627783	-4.7526093	-17.55815309	-7.662499224
12.45	-22.642937	-4.7160697	-17.5184246	-7.633729467
12.46	-22.758553	-4.6734614	-17.47993967	-7.605476144
12.47	-22.843884	-4.6680861	-17.44267555	-7.577724331
12.48	-22.767525	-4.6698756	-17.40660943	-7.550459675
12.49	-22.593287	-4.6830173	-17.3717185	-7.523668371
12.5	-22.428209	-4.6604996	-17.33798001	-7.49733713
12.51	-22.364254	-4.6277633	-17.30537137	-7.471453157
12.52	-22.384735	-4.5987144	-17.2738702	-7.446004128
12.53	-22.391256	-4.5899549	-17.24345433	-7.420978165
12.54	-22.333971	-4.5819764	-17.21410194	-7.396363817
12.55	-22.261271	-4.5717683	-17.18579149	-7.372150038
12.56	-22.23938	-4.5382457	-17.15850182	-7.348326172
12.57	-22.265816	-4.5145445	-17.13221212	-7.32488193
12.58	-22.261183	-4.4976215	-17.10690201	-7.301807379
12.59	-22.230457	-4.4790988	-17.08255149	-7.279092919
12.6	-22.151859	-4.4921041	-17.05914098	-7.256729273
12.61	-22.160664	-4.4697948	-17.03665134	-7.234707474
12.62	-22.266254	-4.4344478	-17.01506386	-7.213018844
12.63	-22.342213	-4.4027934	-16.99436025	-7.191654989
12.64	-22.371054	-4.3863554	-16.97452269	-7.17060778
12.65	-22.26977	-4.3711586	-16.95553376	-7.149869348
12.66	-22.006378	-4.3433318	-16.9373765	-7.129432067
12.67	-21.829569	-4.3382282	-16.92003437	-7.109288547
12.68	-21.835222	-4.3045797	-16.90349126	-7.08943162
12.69	-21.952583	-4.2713032	-16.88773148	-7.069854337
12.7	-22.041658	-4.2688794	-16.87273978	-7.050549953
12.71	-21.977566	-4.2605023	-16.85850128	-7.031511919
12.72	-21.829676	-4.2504725	-16.84500155	-7.012733876
12.73	-21.709503	-4.2395711	-16.83222653	-6.994209647
12.74	-21.731453	-4.2325239	-16.82016256	-6.975933228
12.75	-21.941347	-4.1935391	-16.80879637	-6.957898778
12.76	-22.167862	-4.1862087	-16.79811505	-6.94010062
12.77	-22.20508	-4.1879354	-16.78810607	-6.922533226
12.78	-22.051519	-4.1948466	-16.77875727	-6.905191216
12.79	-21.740599	-4.2056594	-16.77005682	-6.888069351
12.8	-21.505085	-4.1840053	-16.76199325	-6.871162523
12.81	-21.467255	-4.1435328	-16.75455543	-6.854465757
12.82	-21.578979	-4.1159358	-16.74773256	-6.837974199
12.83	-21.710701	-4.1221824	-16.74151415	-6.821683115
12.84	-21.825235	-4.107707	-16.73589005	-6.805587883
12.85	-21.899839	-4.090898	-16.73085038	-6.78968399
12.86	-21.961851	-4.0812535	-16.72638559	-6.773967029
12.87	-21.940704	-4.0887804	-16.72248641	-6.758432692
12.88	-21.783485	-4.0969748	-16.71914388	-6.743076766
12.89	-21.519245	-4.0786123	-16.71634928	-6.727895132
12.9	-21.303896	-4.0680337	-16.7140942	-6.712883755
12.91	-21.363853	-4.031642	-16.71237048	-6.698038688
12.92	-21.700104	-4.0109286	-16.71117021	-6.683356063
12.93	-22.099756	-4.0056858	-16.71048575	-6.668832088
12.94	-22.296989	-4.0182486	-16.71030971	-6.654463048
12.95	-22.168098	-4.0385165	-16.71063493	-6.640245294
12.96	-21.835571	-4.0436974	-16.7114545	-6.626175247
12.97	-21.507446	-4.0268683	-16.71276174	-6.612249392
12.98	-21.411434	-4.0078855	-16.71455018	-6.598464275
12.99	-21.472038	-3.9997311	-16.71681358	-6.5848165
13	-21.642933	-4.0150642	-16.71954593	-6.571302728
13.01	-21.882914	-4.004426	-16.72274141	-6.55791967
13.02	-22.018932	-4.0017877	-16.72639443	-6.54466409
13.03	-22.051949	-3.9834583	-16.73049958	-6.531532799
13.04	-21.918114	-3.976048	-16.73505166	-6.518522654
13.05	-21.699022	-3.969486	-16.74004566	-6.505630552
13.06	-21.433508	-3.9587045	-16.74547677	-6.492853434
13.07	-21.283176	-3.9630709	-16.75134034	-6.480188277
13.08	-21.315132	-3.9663172	-16.75763194	-6.467632094
13.09	-21.583641	-3.9581168	-16.76434728	-6.455181932
13.1	-21.926855	-3.9422123	-16.77148227	-6.44283487
13.11	-22.146915	-3.9390097	-16.77903299	-6.430588015
13.12	-22.119307	-3.9492118	-16.78699567	-6.418438503
13.13	-21.815943	-3.9597955	-16.79536674	-6.406383494
13.14	-21.448441	-3.9585872	-16.80414276	-6.394420171
13.15	-21.234121	-3.9386854	-16.81332046	-6.382545739
13.16	-21.246449	-3.9247427	-16.82289672	-6.370757422
13.17	-21.426197	-3.9283702	-16.8328686	-6.359052461
13.18	-21.572197	-3.9493451	-16.84323329	-6.347428113
13.19	-21.607815	-3.9708843	-16.85398813	-6.335881648
13.2	-21.580973	-3.962954	-16.8651306	-6.324410349
13.21	-21.692478	-3.9521842	-16.87665835	-6.313011506
13.22	-21.90671	-3.9510512	-16.88856915	-6.301682419
13.23	-21.951365	-3.9521823	-16.90086092	-6.290420395
13.24	-21.752758	-3.9808011	-16.91353171	-6.279222744
13.25	-21.377481	-3.9827805	-16.92657972	-6.268086778
13.26	-21.127644	-3.9914806	-16.94000327	-6.257009811
13.27	-21.270525	-3.9727936	-16.95380082	-6.245989156
13.28	-21.680248	-3.9712617	-16.96797097	-6.235022123
13.29	-21.961552	-3.978626	-16.98251243	-6.224106017
13.3	-21.887415	-3.9913514	-16.99742405	-6.213238138
13.31	-21.573513	-4.0060515	-17.0127048	-6.202415776
13.32	-21.328453	-3.9971383	-17.02835379	-6.191636213
13.33	-21.324865	-3.9981534	-17.04437023	-6.180896719
13.34	-21.515322	-3.9934268	-17.06075347	-6.170194551
13.35	-21.66424	-3.987267	-17.07750298	-6.15952695
13.36	-21.656544	-3.9950857	-17.09461835	-6.14889114
13.37	-21.624231	-3.9960964	-17.11209927	-6.138284327
13.38	-21.636057	-3.9888465	-17.12994556	-6.127703698
13.39	-21.687418	-3.9752324	-17.14815717	-6.117146416
13.4	-21.622063	-3.9982672	-17.16673415	-6.10660962
13.41	-21.383602	-4.0046906	-17.18567665	-6.096090425
13.42	-21.127602	-4.0376053	-17.20498497	-6.085585916
13.43	-21.098423	-4.0687499	-17.22465948	-6.07509315
13.44	-21.390289	-4.0619125	-17.2447007	-6.064609153
13.45	-21.83424	-4.0407891	-17.26510922	-6.054130918
13.46	-22.073223	-4.0540347	-17.28588577	-6.043655402
13.47	-22.037479	-4.0703478	-17.30703117	-6.033179527
13.48	-21.702877	-4.1031952	-17.32854636	-6.022700175
13.49	-21.250956	-4.0883808	-17.35043238	-6.012214189
13.5	-20.951162	-4.0720868	-17.37269035	-6.001718368
13.51	-20.910219	-4.0569782	-17.39532154	-5.991209467
13.52	-21.140415	-4.0705671	-17.41832728	-5.980684197
13.53	-21.397694	-4.0853791	-17.44170901	-5.970139218
13.54	-21.526808	-4.091269	-17.46546829	-5.959571143
13.55	-21.511311	-4.1166396	-17.48960675	-5.948976531
13.56	-21.392069	-4.1117263	-17.51412614	-5.938351889
13.57	-21.320633	-4.1206656	-17.53902829	-5.927693667
13.58	-21.244066	-4.1167331	-17.56431512	-5.916998257
13.59	-21.094254	-4.1211934	-17.58998865	-5.906261994
13.6	-20.941286	-4.1286168	-17.61605098	-5.89548115
13.61	-20.926033	-4.1230669	-17.64250432	-5.884651933
13.62	-21.136951	-4.1173553	-17.66935093	-5.873770487
13.63	-21.386379	-4.1198473	-17.69659318	-5.862832889
13.64	-21.343796	-4.1171136	-17.72423351	-5.851835146
13.65	-20.995152	-4.1342707	-17.75227443	-5.840773196
13.66	-20.58589	-4.1477051	-17.78071855	-5.829642902
13.67	-20.515528	-4.1533337	-17.80956852	-5.818440055
13.68	-20.913645	-4.122201	-17.83882707	-5.807160368
13.69	-21.404324	-4.1008754	-17.868497	-5.795799477
13.7	-21.532478	-4.076818	-17.89858117	-5.784352938
13.71	-21.253033	-4.0859032	-17.92908248	-5.772816226
13.72	-20.75214	-4.0765767	-17.9600039	-5.761184732
13.73	-20.488321	-4.0638719	-17.99134843	-5.749453763
13.74	-20.563221	-4.0174956	-18.02311911	-5.737618541
13.75	-20.73045	-3.9930468	-18.05531904	-5.725674199
13.76	-20.76675	-4.0029292	-18.08795131	-5.713615783
13.77	-20.72983	-3.993227	-18.12101905	-5.701438247
13.78	-20.875275	-3.9760773	-18.1545254	-5.689136455
13.79	-21.219219	-3.9365396	-18.18847351	-5.676705179
13.8	-21.489189	-3.8853977	-18.22286651	-5.664139096
13.81	-21.406988	-3.8853202	-18.25770753	-5.651432791
13.82	-21.000273	-3.8772759	-18.29299967	-5.638580753
13.83	-20.551105	-3.8455336	-18.32874598	-5.625577377
13.84	-20.398283	-3.8052595	-18.36494948	-5.61241696
13.85	-20.618679	-3.7643306	-18.40161312	-5.599093706
13.86	-20.903721	-3.7260771	-18.43873978	-5.58560172
13.87	-21.000059	-3.6849847	-18.47633223	-5.571935014
13.88	-20.911848	-3.656677	-18.51439315	-5.558087502
13.89	-20.774202	-3.6325886	-18.55292509	-5.544053007
13.9	-20.788723	-3.6105325	-18.59193045	-5.529825253
13.91	-20.918333	-3.5741765	-18.63141146	-5.515397875
13.92	-21.048283	-3.5426137	-18.67137017	-5.500764416
13.93	-21.049568	-3.5020659	-18.71180841	-5.485918328
13.94	-20.924099	-3.4561503	-18.75272778	-5.470852975
13.95	-20.815952	-3.4070451	-18.7941296	-5.455561638
13.96	-20.770672	-3.3587081	-18.8360149	-5.440037512
13.97	-20.851412	-3.3021259	-18.8783844	-5.424273716
13.98	-20.948082	-3.2630997	-18.92123842	-5.408263289
13.99	-20.964716	-3.2360699	-18.96457692	-5.3919992
14	-20.903984	-3.1994562	-19.00839941	-5.37547435
14.01	-20.873735	-3.147223	-19.0527049	-5.358681575
14.02	-21.052053	-3.09094	-19.0974919	-5.341613656
14.03	-21.412336	-3.0429523	-19.14275835	-5.324263318
14.04	-21.716381	-3.0073154	-19.18850154	-5.306623244
14.05	-21.732111	-2.9647427	-19.23471813	-5.288686073
14.06	-21.424192	-2.9157374	-19.281404	-5.270444418
14.07	-21.089569	-2.8616624	-19.32855426	-5.251890863
14.08	-21.096144	-2.797138	-19.37616316	-5.233017981
14.09	-21.355299	-2.7463317	-19.42422403	-5.213818337
14.1	-21.519352	-2.7068167	-19.47272918	-5.1942845
14.11	-21.461054	-2.6700659	-19.52166985	-5.174409053
14.12	-21.413456	-2.6348352	-19.57103614	-5.154184608
14.13	-21.674353	-2.5947936	-19.6208169	-5.133603812
14.14	-22.215712	-2.5625989	-19.67099964	-5.112659363
14.15	-22.606665	-2.5244586	-19.72157045	-5.091344024
14.16	-22.583862	-2.483458	-19.77251393	-5.069650635
14.17	-22.241049	-2.4358966	-19.82381302	-5.04757213
14.18	-21.942413	-2.3999887	-19.87544895	-5.025101552
14.19	-22.055597	-2.3679767	-19.92740112	-5.002232069
14.2	-22.373611	-2.3193951	-19.97964699	-4.978956993
14.21	-22.522938	-2.2727902	-20.03216195	-4.955269793
14.22	-22.388081	-2.2429795	-20.08491922	-4.931164123
14.23	-22.257151	-2.202358	-20.13788971	-4.906633831
14.24	-22.448492	-2.1734607	-20.19104196	-4.881672988
14.25	-22.90053	-2.1418467	-20.24434192	-4.856275903
14.26	-23.290495	-2.1041665	-20.29775293	-4.830437147
14.27	-23.450998	-2.0849814	-20.35123554	-4.804151578
14.28	-23.37435	-2.0558088	-20.40474745	-4.777414358
14.29	-23.455677	-2.0267048	-20.45824335	-4.750220982
14.3	-23.724283	-2.0046222	-20.51167484	-4.722567298
14.31	-24.02281	-1.9807142	-20.56499038	-4.694449537
14.32	-24.159264	-1.9495293	-20.61813515	-4.66586433
14.33	-24.080906	-1.9123921	-20.67105102	-4.63680874
14.34	-24.006887	-1.8893554	-20.7236765	-4.607280287
14.35	-24.136419	-1.8770927	-20.77594671	-4.577276969
14.36	-24.494822	-1.8377309	-20.82779338	-4.546797292
14.37	-24.951336	-1.8225489	-20.87914487	-4.515840297
14.38	-25.341049	-1.7996138	-20.92992623	-4.484405582
14.39	-25.562904	-1.772727	-20.98005928	-4.452493328
14.4	-25.600775	-1.7564136	-21.02946274	-4.420104329
14.41	-25.464075	-1.7347958	-21.07805239	-4.38724001
14.42	-25.313232	-1.7083431	-21.12574131	-4.353902457
14.43	-25.381006	-1.7000844	-21.17244011	-4.320094438
14.44	-25.652298	-1.6756668	-21.21805726	-4.285819424
14.45	-25.958155	-1.6505282	-21.26249946	-4.251081615
14.46	-26.151333	-1.6356084	-21.30567204	-4.215885958
14.47	-26.32514	-1.6173924	-21.3474795	-4.180238164
14.48	-26.599968	-1.611308	-21.38782599	-4.144144731
14.49	-26.983051	-1.5960042	-21.42661595	-4.107612956
14.5	-27.26021	-1.5758114	-21.46375475	-4.070650951
14.51	-27.220512	-1.5698439	-21.49914939	-4.033267654
14.52	-27.023859	-1.5573992	-21.5327093	-3.995472844
14.53	-26.981609	-1.5437684	-21.56434709	-3.957277142
14.54	-27.278023	-1.5300257	-21.59397944	-3.918692024
14.55	-27.70171	-1.5143387	-21.62152789	-3.879729819
14.56	-27.909491	-1.5013778	-21.64691981	-3.840403712
14.57	-27.776327	-1.483992	-21.67008921	-3.800727742
14.58	-27.58687	-1.4726135	-21.69097764	-3.760716795
14.59	-27.851112	-1.4623587	-21.70953502	-3.7203866
14.6	-28.444254	-1.4555273	-21.72572048	-3.679753714
14.61	-28.908539	-1.4354974	-21.73950309	-3.638835507
14.62	-29.064568	-1.4418508	-21.75086253	-3.597650149
14.63	-29.061628	-1.425651	-21.75978972	-3.556216587
14.64	-29.122358	-1.4161431	-21.76628731	-3.514554518
14.65	-29.388227	-1.4162484	-21.77037003	-3.472684367
14.66	-29.606422	-1.4167445	-21.77206504	-3.43062725
14.67	-29.475023	-1.3991668	-21.77141199	-3.388404946
14.68	-29.183874	-1.3889172	-21.76846305	-3.346039857
14.69	-29.101641	-1.3776203	-21.76328281	-3.303554966
14.7	-29.449436	-1.3745278	-21.75594795	-3.260973796
14.71	-29.877974	-1.358191	-21.74654686	-3.218320364
14.72	-30.169771	-1.353325	-21.73517912	-3.175619129
14.73	-30.16744	-1.3364516	-21.72195481	-3.132894943
14.74	-30.061859	-1.3414916	-21.70699375	-3.090172994
14.75	-30.020985	-1.3315387	-21.69042465	-3.047478755
14.76	-30.082027	-1.3371024	-21.67238411	-3.004837917
14.77	-30.107286	-1.3377028	-21.65301568	-2.962276337
14.78	-30.000185	-1.3373213	-21.63246872	-2.919819972
14.79	-29.928175	-1.3313012	-21.61089734	-2.877494816
14.8	-29.872505	-1.3280452	-21.58845925	-2.835326838
14.81	-29.958578	-1.3245229	-21.5653147	-2.793341917
14.82	-30.027929	-1.3234928	-21.54162529	-2.751565775
14.83	-30.032845	-1.3041819	-21.51755299	-2.710023916
14.84	-30.017326	-1.3103294	-21.49325902	-2.668741559
14.85	-30.102695	-1.3107505	-21.46890294	-2.627743575
14.86	-30.151226	-1.3084067	-21.44464172	-2.587054422
14.87	-30.056597	-1.3064275	-21.42062887	-2.54669809
14.88	-29.843428	-1.3053371	-21.39701368	-2.506698032
14.89	-29.748539	-1.3137666	-21.37394057	-2.467077115
14.9	-29.921209	-1.3142698	-21.35154844	-2.427857557
14.91	-30.062656	-1.3071532	-21.32997017	-2.389060878
14.92	-30.054121	-1.3042642	-21.3093322	-2.350707851
14.93	-29.72624	-1.3078427	-21.28975414	-2.312818449
14.94	-29.362219	-1.3042281	-21.27134853	-2.275411805
14.95	-29.19311	-1.3104537	-21.25422063	-2.238506173
14.96	-29.213514	-1.3126588	-21.23846828	-2.202118886
14.97	-29.202738	-1.3070966	-21.22418185	-2.166266326
14.98	-29.040993	-1.317245	-21.21144427	-2.130963893
14.99	-28.935528	-1.3019538	-21.20033103	-2.096225982
15	-29.029581	-1.3083715	-21.19091033	-2.062065959
15.01	-29.248333	-1.3154224	-21.18324323	-2.028496145
15.02	-29.247421	-1.3123677	-21.17738382	-1.995527805
15.03	-28.943256	-1.3203405	-21.17337946	-1.963171133
15.04	-28.438366	-1.3258723	-21.17127104	-1.931435255
15.05	-28.146698	-1.326712	-21.17109322	-1.90032822
15.06	-28.153244	-1.327031	-21.17681565	-1.868600502
15.07	-28.278805	-1.3236135	-21.18697484	-1.837343337
15.08	-28.302032	-1.3143536	-21.2015587	-1.80657008
15.09	-28.187725	-1.3148224	-21.22055207	-1.776293263
15.1	-28.079678	-1.3113809	-21.24393734	-1.746524585
15.11	-27.976725	-1.3170332	-21.27169507	-1.717274911
15.12	-27.889858	-1.3387482	-21.30380462	-1.688554269
15.13	-27.653646	-1.3323841	-21.34024472	-1.660371848
15.14	-27.434212	-1.339274	-21.38099401	-1.632736004
15.15	-27.436474	-1.3392513	-21.42603159	-1.605654263
15.16	-27.65361	-1.3486598	-21.47533746	-1.579133332
15.17	-27.77239	-1.3551868	-21.52889304	-1.553179102
15.18	-27.632589	-1.3687923	-21.58668154	-1.527796668
15.19	-27.234816	-1.361218	-21.64868839	-1.502990334
15.2	-26.851372	-1.3743877	-21.71490157	-1.478763636
15.21	-26.682453	-1.3629392	-21.78531198	-1.455119351
15.22	-26.690336	-1.3696389	-21.85991372	-1.432059523
15.23	-26.682796	-1.3706464	-21.93870439	-1.409585478
15.24	-26.640621	-1.3669058	-22.02168533	-1.387697845
15.25	-26.659479	-1.3711319	-22.10886188	-1.366396582
15.26	-26.783922	-1.3819293	-22.20024357	-1.345680995
15.27	-26.821985	-1.394168	-22.2958444	-1.325549763
15.28	-26.613312	-1.4033931	-22.39568296	-1.306000966
15.29	-26.216537	-1.4151978	-22.49978269	-1.287032104
15.3	-25.94183	-1.4118363	-22.60817202	-1.268640129
15.31	-26.027769	-1.4220731	-22.72088461	-1.25082147
15.32	-26.329338	-1.4040256	-22.83795954	-1.233572057
15.33	-26.423916	-1.4113804	-22.95944149	-1.216887349
15.34	-26.089441	-1.4240122	-23.085381	-1.200762361
15.35	-25.504946	-1.4350915	-23.21583467	-1.185191691
15.36	-25.099314	-1.4519708	-23.35086547	-1.170169547
15.37	-25.172747	-1.4355714	-23.49054298	-1.155689771
15.38	-25.531818	-1.4380976	-23.63494375	-1.141745867
15.39	-25.849726	-1.4406123	-23.78415163	-1.128331026
15.4	-26.047407	-1.4533614	-23.93825819	-1.115438154
15.41	-26.216324	-1.4622729	-24.09736315	-1.103059892
15.42	-26.312599	-1.4720663	-24.26157488	-1.091188642
15.43	-26.201147	-1.4849982	-24.43101101	-1.079816593
15.44	-25.730724	-1.4929804	-24.60579899	-1.068935741
15.45	-25.015902	-1.4855593	-24.78607691	-1.058537913
15.46	-24.477446	-1.50078	-24.97199421	-1.048614788
15.47	-24.427498	-1.5073175	-25.16371266	-1.039157917
15.48	-24.813643	-1.4885857	-25.36140735	-1.030158744
15.49	-25.196836	-1.4999921	-25.56526788	-1.021608628
15.5	-25.371969	-1.5073479	-25.77549965	-1.013498854
15.51	-25.278221	-1.5064878	-25.99232534	-1.005820659
15.52	-25.020462	-1.5334347	-26.21598658	-0.998565246
15.53	-24.747244	-1.5308329	-26.44674587	-0.991723797
15.54	-24.576122	-1.5409724	-26.68488869	-0.985287493
15.55	-24.497612	-1.5499636	-26.93072599	-0.979247526
15.56	-24.558916	-1.5495353	-27.18459692	-0.973595114
15.57	-24.670946	-1.5595008	-27.44687201	-0.968321514
15.58	-24.612749	-1.5821397	-27.71795682	-0.963418034
15.59	-24.32724	-1.5809103	-27.99829608	-0.958876043
15.6	-23.983936	-1.5780344	-28.28837843	-0.954686985
15.61	-23.863153	-1.5980854	-28.58874198	-0.95084239
15.62	-24.023809	-1.5998329	-28.89998059	-0.947333878
15.63	-24.286161	-1.5985061	-29.22275128	-0.944153173
15.64	-24.36768	-1.6151519	-29.55778278	-0.941292112
15.65	-24.250603	-1.648319	-29.90588547	-0.938742648
15.66	-24.119173	-1.6463366	-30.2679631	-0.936496862
15.67	-24.127899	-1.6684947	-30.64502639	-0.934546969
15.68	-24.113613	-1.6675951	-31.03820917	-0.93288532
15.69	-23.835253	-1.6766433	-31.44878724	-0.931504414
15.7	-23.313107	-1.7013284	-31.87820062	-0.930396901
15.71	-22.923094	-1.6986387	-32.32807981	-0.929555586
15.72	-23.014025	-1.701351	-32.80027654	-0.928973435
15.73	-23.554674	-1.7168956	-33.29689961	-0.928643578
15.74	-24.031998	-1.7213606	-33.82035616	-0.928559317
15.75	-24.058893	-1.7454041	-34.37339812	-0.928714123
15.76	-23.701229	-1.7700788	-34.95917202	-0.929101648
15.77	-23.366919	-1.7673576	-35.58126796	-0.929715723
15.78	-23.310394	-1.7647899	-36.24375726	-0.930550361
15.79	-23.373531	-1.7678922	-36.95119703	-0.931599765
15.8	-23.313864	-1.8010601	-37.7085562	-0.932858326
15.81	-23.03141	-1.8338453	-38.52097017	-0.93432063
15.82	-22.705412	-1.8628615	-39.39313571	-0.935981459
15.83	-22.749495	-1.8504368	-40.32796782	-0.937835795
15.84	-23.062826	-1.8576955	-41.32377894	-0.939878826
15.85	-23.260674	-1.8696277	-42.36863352	-0.942105943
15.86	-23.144268	-1.8935089	-43.42987403	-0.944512751
15.87	-22.826607	-1.9194343	-44.43766473	-0.947095068
15.88	-22.645277	-1.9585589	-45.26905386	-0.949848934
15.89	-22.756987	-1.9771789	-45.75957192	-0.95277061
15.9	-22.946884	-1.9907626	-45.77757095	-0.955856587
15.91	-23.048319	-1.9976521	-45.32194224	-0.959103593
15.92	-22.895515	-2.007575	-44.52302214	-0.962508596
15.93	-22.649647	-2.0358217	-43.54539161	-0.966068812
15.94	-22.409563	-2.078599	-42.51266337	-0.969781713
15.95	-22.253254	-2.1080151	-41.49521502	-0.973645038
15.96	-22.178532	-2.1185741	-40.52599096	-0.977656798
15.97	-22.196793	-2.1547921	-39.61702679	-0.981815292
15.98	-22.26218	-2.1816919	-38.77000358	-0.986119113
15.99	-22.335886	-2.2386608	-37.98194482	-0.990567169
16	-22.379145	-2.2815297	-37.24806509	-0.995158692
16.01	-22.438057	-2.2969434	-36.56312728	-0.999893257
16.02	-22.496716	-2.3209543	-35.92205456	-1.004770804
16.03	-22.422607	-2.3645356	-35.320179	-1.009791653
16.04	-22.160501	-2.4294121	-34.753317	-1.014956533
16.05	-21.639061	-2.5079153	-34.21776534	-1.02026661
16.06	-21.026632	-2.561723	-33.71026361	-1.025723511
16.07	-20.769218	-2.5879691	-33.22794531	-1.031329363
16.08	-21.030327	-2.63343	-32.76828774	-1.037086831
16.09	-21.546171	-2.7225745	-32.3290655	-1.042999156
16.1	-21.784496	-2.8223686	-31.90830893	-1.049070212
16.11	-21.585672	-2.9100008	-31.50426809	-1.055304552
16.12	-21.163385	-2.9903843	-31.11538174	-1.061707473
16.13	-20.913094	-3.0711131	-30.74025098	-1.068285088
16.14	-21.002657	-3.1773734	-30.37761669	-1.075044401
16.15	-21.11875	-3.280405	-30.02634051	-1.081993395
16.16	-20.9601	-3.3911829	-29.68538853	-1.089141137
16.17	-20.600563	-3.4894059	-29.35381741	-1.096497892
16.18	-20.361694	-3.6106033	-29.03076257	-1.104075247
16.19	-20.509789	-3.75526	-28.71542801	-1.111886267
16.2	-20.786833	-3.9298198	-28.40707757	-1.119945659
16.21	-20.808594	-4.124938	-28.10502743	-1.128269964
16.22	-20.498196	-4.3149476	-27.80863963	-1.136877778
16.23	-20.023605	-4.4724307	-27.51731642	-1.145790004
16.24	-19.841171	-4.5784287	-27.23049546	-1.155030136
16.25	-20.092964	-4.6788087	-26.94764564	-1.16462459
16.26	-20.376478	-4.8220811	-26.66826349	-1.174603084
16.27	-20.295914	-5.0200229	-26.39187014	-1.184999067
16.28	-19.849535	-5.1767812	-26.11800882	-1.19585022
16.29	-19.296066	-5.2311029	-25.84624279	-1.20719903
16.3	-19.033724	-5.1990218	-25.5761538	-1.219093443
16.31	-19.095268	-5.1970248	-25.30734101	-1.231587625
16.32	-19.18819	-5.2248077	-25.03942047	-1.244742827
16.33	-19.123951	-5.2341609	-24.77202518	-1.258628379
16.34	-18.931684	-5.1198459	-24.50480578	-1.273322829
16.35	-18.756357	-4.9625635	-24.23743212	-1.288915233
16.36	-18.668657	-4.8264837	-23.96959561	-1.305506626
16.37	-18.549339	-4.7260189	-23.7010128	-1.323211667
16.38	-18.323946	-4.5562105	-23.43143025	-1.342160474
16.39	-18.031065	-4.2999382	-23.16063104	-1.36250063
16.4	-17.739103	-4.031786	-22.88844334	-1.384399335
16.41	-17.563484	-3.8168807	-22.6147514	-1.408045629
16.42	-17.544498	-3.6803052	-22.33950955	-1.433652581
16.43	-17.61692	-3.5330124	-22.06275987	-1.461459215
16.44	-17.65871	-3.3658526	-21.78465423	-1.491731886
16.45	-17.564383	-3.16978	-21.5054815	-1.524764566
16.46	-17.270449	-2.9802413	-21.22570084	-1.56087733
16.47	-16.907841	-2.8191354	-20.94598174	-1.600411916
16.48	-16.648119	-2.6784365	-20.66725147	-1.643722827
16.49	-16.597994	-2.5637536	-20.39074992	-1.691161866
16.5	-16.659725	-2.4594309	-20.11809098	-1.743053336
16.51	-16.669664	-2.3589165	-19.85132813	-1.799656601
16.52	-16.485781	-2.2560513	-19.5930197	-1.861112389
16.53	-16.236801	-2.1537421	-19.34628586	-1.927369828
16.54	-16.16865	-2.0721982	-19.11484578	-1.998093372
16.55	-16.314251	-1.985937	-18.90301887	-2.072553635
16.56	-16.569416	-1.9066699	-18.71567027	-2.149514721
16.57	-16.663326	-1.845583	-18.55808028	-2.227142838
16.58	-16.552378	-1.7863861	-18.43572162	-2.302974536
16.59	-16.420734	-1.7314752	-18.35394057	-2.373991202
16.6	-16.493773	-1.698202	-18.31755928	-2.436839228
16.61	-16.817936	-1.63948	-18.33044187	-2.488202679
16.62	-17.14016	-1.5859604	-18.39509083	-2.525278422
16.63	-17.254412	-1.5347435	-18.51234911	-2.546242999
16.64	-17.157398	-1.4930135	-18.68127094	-2.55057274
16.65	-17.135246	-1.4615183	-18.89919023	-2.53911197
16.66	-17.41205	-1.4390796	-19.16196993	-2.513871213
16.67	-17.915373	-1.4144552	-19.46437733	-2.477632228
16.68	-18.381458	-1.382751	-19.80051087	-2.433488927
16.69	-18.60317	-1.3507966	-20.16420794	-2.384444077
16.7	-18.671518	-1.3079098	-20.54938371	-2.333131283
16.71	-18.816477	-1.2999929	-20.95027721	-2.281675171
16.72	-19.198557	-1.2790116	-21.36160374	-2.231664419
16.73	-19.68185	-1.2504994	-21.77862733	-2.184197866
16.74	-20.028505	-1.2391844	-22.19717358	-2.139966634
16.75	-20.136248	-1.2138823	-22.61360342	-2.099345479
16.76	-20.169994	-1.2023661	-23.02476525	-2.062477635
16.77	-20.364115	-1.1933913	-23.42793891	-2.029345969
16.78	-20.73645	-1.1697491	-23.82078017	-1.99982872
16.79	-21.16534	-1.1464696	-24.20127143	-1.973740988
16.8	-21.496908	-1.1451275	-24.56768128	-1.950864355
16.81	-21.703789	-1.1305804	-24.91853398	-1.930967221
16.82	-21.873362	-1.1149809	-25.25258824	-1.913818211
16.83	-22.132442	-1.1034302	-25.56882433	-1.899194594
16.84	-22.527773	-1.1037865	-25.86643758	-1.886887185
16.85	-23.005186	-1.0872842	-26.14483643	-1.876702876
16.86	-23.438297	-1.0792325	-26.40364286	-1.868465574
16.87	-23.707218	-1.0751861	-26.64269327	-1.862016129
16.88	-23.811417	-1.0617874	-26.8620382	-1.857211638
16.89	-23.860764	-1.0568652	-27.06193931	-1.853924388
16.9	-24.032738	-1.0424724	-27.24286301	-1.852040616
16.91	-24.450277	-1.0383326	-27.40547019	-1.851459205
16.92	-24.923666	-1.0343554	-27.5506022	-1.852090368
16.93	-25.282732	-1.0266403	-27.67926365	-1.853854373
16.94	-25.481178	-1.0233427	-27.79260278	-1.856680335
16.95	-25.73987	-1.0138992	-27.89189056	-1.860505057
16.96	-26.246563	-1.0177368	-27.9784995	-1.865271951
16.97	-26.88698	-1.0026696	-28.05388325	-1.870930006
16.98	-27.348728	-1.0083619	-28.11955794	-1.877432806
16.99	-27.519716	-1.0064191	-28.17708568	-1.884737584
17	-27.51244	-1.0035501	-28.228061	-1.892804289
17.01	-27.648468	-0.99887276	-28.27410009	-1.901594671
17.02	-28.131691	-0.99653471	-28.31683291	-1.911071347
17.03	-28.790958	-0.98606968	-28.35789811	-1.921196848
17.04	-29.255905	-0.9858492	-28.39894009	-1.931932629
17.05	-29.454622	-0.98184687	-28.44160808	-1.94323803
17.06	-29.616627	-0.97819632	-28.48755641	-1.955069172
17.07	-30.008928	-0.97313964	-28.53844566	-1.967377784
17.08	-30.661242	-0.98018134	-28.59594401	-1.980109953
17.09	-31.222704	-0.97912532	-28.66172823	-1.993204794
17.1	-31.537899	-0.97129488	-28.73748387	-2.006593048
17.11	-31.658699	-0.96943426	-28.82490413	-2.020195617
17.12	-31.894819	-0.9709233	-28.92568714	-2.033922063
17.13	-32.478008	-0.96054852	-29.04153123	-2.047669118
17.14	-33.248901	-0.9602015	-29.17412811	-2.061319237
17.15	-34.012894	-0.95536661	-29.32515401	-2.074739304
17.16	-34.552681	-0.95422131	-29.49625866	-2.087779562
17.17	-34.973648	-0.94914758	-29.6890526	-2.100272907
17.18	-35.414478	-0.94896907	-29.90509279	-2.112034699
17.19	-35.976307	-0.95126027	-30.14586717	-2.122863251
17.2	-36.628586	-0.94335485	-30.41277796	-2.1325412
17.21	-37.288845	-0.94898343	-30.70712385	-2.140837934
17.22	-37.824875	-0.94477695	-31.03008023	-2.147513261
17.23	-38.504066	-0.94471121	-31.38267609	-2.152322448
17.24	-39.230362	-0.94909447	-31.76576479	-2.155022681
17.25	-40.15517	-0.94645238	-32.17998425	-2.1553809
17.26	-41.125195	-0.94797868	-32.62569979	-2.153182806
17.27	-41.996601	-0.94759631	-33.10291945	-2.148242695
17.28	-42.600266	-0.93937761	-33.61116756	-2.140413566
17.29	-42.988441	-0.92209655	-34.14929677	-2.129596834
17.3	-43.287376	-0.93470007	-34.71521307	-2.115750844
17.31	-43.71442	-0.92645037	-35.30548294	-2.09889737
17.32	-44.385334	-0.93023336	-35.91479199	-2.079125343
17.33	-45.209351	-0.92554235	-36.53523907	-2.056591258
17.34	-45.773914	-0.9230926	-37.1554965	-2.031515947
17.35	-46.33939	-0.9206866	-37.75997253	-2.004177804
17.36	-46.535713	-0.91957176	-38.32829834	-1.974902851
17.37	-46.308758	-0.91641146	-38.83570421	-1.944052398
17.38	-45.914646	-0.92010421	-39.25498972	-1.912009236
17.39	-45.494629	-0.92146987	-39.56050132	-1.879163436
17.4	-44.575699	-0.91649586	-39.73352511	-1.845898766
17.41	-43.644993	-0.91352469	-39.76714033	-1.81258061
17.42	-42.988918	-0.91373104	-39.66809794	-1.779546027
17.43	-42.828606	-0.90112913	-39.45465082	-1.747096312
17.44	-42.848743	-0.90231711	-39.15157084	-1.715492172
17.45	-42.777157	-0.91354316	-38.78481377	-1.684951383
17.46	-42.30442	-0.89952433	-38.37769535	-1.65564863
17.47	-41.720543	-0.91444892	-37.94907098	-1.627717125
17.48	-41.048805	-0.91479081	-37.51306001	-1.601251566
17.49	-40.635178	-0.90718347	-37.07961028	-1.576311987
17.5	-40.39275	-0.91492873	-36.65535645	-1.55292813
17.51	-40.172287	-0.91470331	-36.24446642	-1.53110398
17.52	-39.741302	-0.90563005	-35.84935013	-1.510822245
17.53	-39.338005	-0.90856868	-35.47120492	-1.492048562
17.54	-38.910328	-0.90023994	-35.11041453	-1.474735336
17.55	-38.569363	-0.90249735	-34.76683206	-1.458825141
17.56	-38.430157	-0.89289677	-34.43997639	-1.444253641
17.57	-38.332672	-0.88655758	-34.1291664	-1.430952068
17.58	-38.300976	-0.87669182	-33.8336114	-1.418849255
17.59	-38.341938	-0.88566285	-33.55247134	-1.407873279
17.6	-38.401344	-0.88925356	-33.28489603	-1.397952756
17.61	-38.29813	-0.8906672	-33.03005027	-1.389017831
17.62	-37.99308	-0.8877995	-32.78712925	-1.381000924
17.63	-37.528015	-0.89090687	-32.55536752	-1.373837249
17.64	-36.938389	-0.89374113	-32.33404352	-1.36746517
17.65	-36.512836	-0.88811642	-32.12248139	-1.361826418
17.66	-36.460892	-0.89326173	-31.92005076	-1.356866194
17.67	-36.667145	-0.881917	-31.72616552	-1.352533191
17.68	-36.975578	-0.88510555	-31.5402818	-1.34877955
17.69	-37.059605	-0.87157166	-31.36189555	-1.345560766
17.7	-36.829712	-0.8727755	-31.19054	-1.342835567
17.71	-36.327721	-0.87016118	-31.02578302	-1.340565764
17.72	-35.878899	-0.88018602	-30.86722455	-1.338716087
17.73	-35.628979	-0.88480693	-30.71449413	-1.337254019
17.74	-35.67905	-0.87557948	-30.56724852	-1.33614962
17.75	-35.873249	-0.88320732	-30.42516957	-1.335375353
17.76	-36.065189	-0.88048154	-30.28796208	-1.334905924
17.77	-36.126957	-0.87439257	-30.15535199	-1.334718113
17.78	-36.137058	-0.88000703	-30.0270846	-1.334790622
17.79	-36.068348	-0.87278098	-29.90292298	-1.335103929
17.8	-36.050354	-0.86933982	-29.78264647	-1.335640152
17.81	-35.832561	-0.87496263	-29.6660494	-1.336382914
17.82	-35.669327	-0.87219417	-29.5529398	-1.337317229
17.83	-35.576088	-0.86503267	-29.4431383	-1.338429388
17.84	-35.745251	-0.86725062	-29.3364771	-1.339706851
17.85	-35.992863	-0.86809039	-29.23279904	-1.341138161
17.86	-36.076935	-0.87224072	-29.13195671	-1.342712844
17.87	-35.921379	-0.86873978	-29.0338117	-1.344421336
17.88	-35.617592	-0.8728171	-28.93823384	-1.346254906
17.89	-35.312408	-0.87507308	-28.84510055	-1.348205585
17.9	-35.162811	-0.86041903	-28.75429625	-1.350266105
17.91	-35.159325	-0.86791712	-28.66571177	-1.352429839
17.92	-35.260937	-0.86473173	-28.57924384	-1.354690751
17.93	-35.416508	-0.86985719	-28.49479464	-1.357043341
17.94	-35.585075	-0.85412681	-28.41227131	-1.359482607
17.95	-35.7724	-0.8568989	-28.33158561	-1.362004001
17.96	-36.090614	-0.85637832	-28.25265347	-1.364603387
17.97	-36.19754	-0.85575694	-28.1753947	-1.367277012
17.98	-36.157089	-0.86209548	-28.09973261	-1.37002147
17.99	-35.939209	-0.85593939	-28.02559377	-1.372833675
18	-35.548237	-0.8588708	-27.95290767	-1.375710831
18.01	-35.317699	-0.86253703	-27.88160646	-1.378650406
18.02	-35.349831	-0.86677343	-27.81162475	-1.381650112
18.03	-35.672642	-0.87958771	-27.74289931	-1.38470788
18.04	-36.117332	-0.8713116	-27.6753689	-1.387821838
18.05	-36.480705	-0.87480873	-27.60897404	-1.390990298
18.06	-36.720703	-0.8659277	-27.54365682	-1.394211729
18.07	-36.624142	-0.86708248	-27.4793607	-1.397484748
18.08	-36.468395	-0.87075835	-27.41603036	-1.400808099
18.09	-36.40147	-0.86669683	-27.35361152	-1.404180639
18.1	-36.386379	-0.8679691	-27.29205078	-1.407601323
18.11	-36.393204	-0.86542284	-27.23129548	-1.411069188
18.12	-36.411583	-0.86569524	-27.17129356	-1.414583344
18.13	-36.584	-0.87122327	-27.11199341	-1.418142955
18.14	-36.771725	-0.87752289	-27.05334376	-1.421747229
18.15	-36.989571	-0.88377738	-26.99529358	-1.425395402
18.16	-37.037422	-0.88383102	-26.93779192	-1.429086731
18.17	-37.115623	-0.87861508	-26.88078788	-1.432820474
18.18	-37.224567	-0.89236206	-26.82423044	-1.436595882
18.19	-37.527119	-0.8828969	-26.76806843	-1.440412184
18.2	-37.868099	-0.89030504	-26.71225046	-1.444268575
18.21	-38.093296	-0.8869887	-26.65672482	-1.4481642
18.22	-38.044342	-0.89094949	-26.60143945	-1.452098146
18.23	-37.797447	-0.89120984	-26.54634189	-1.456069422
18.24	-37.646828	-0.89768356	-26.49137928	-1.460076951
18.25	-37.749264	-0.90046263	-26.43649832	-1.464119549
18.26	-38.140591	-0.91153795	-26.38164525	-1.468195917
18.27	-38.785553	-0.92192501	-26.32676595	-1.472304623
18.28	-39.349079	-0.9216063	-26.27180589	-1.476444084
18.29	-39.732433	-0.92859274	-26.21671024	-1.480612554
18.3	-39.89315	-0.9355104	-26.16142393	-1.48480811
18.31	-39.820709	-0.94796079	-26.10589173	-1.489028628
18.32	-39.745911	-0.94675279	-26.05005843	-1.493271775
18.33	-39.652748	-0.94332409	-25.99386891	-1.497534986
18.34	-39.795197	-0.94539374	-25.93726839	-1.501815451
18.35	-40.187832	-0.9496091	-25.88020259	-1.506110099
18.36	-40.816383	-0.96001476	-25.82261794	-1.510415575
18.37	-41.406044	-0.96017259	-25.76446188	-1.514728234
18.38	-41.890823	-0.97321308	-25.70568312	-1.519044114
18.39	-42.167091	-0.96542257	-25.64623195	-1.523358931
18.4	-42.346664	-0.98031914	-25.58606059	-1.527668057
18.41	-42.532791	-0.99066919	-25.52512354	-1.531966511
18.42	-42.82827	-0.9998275	-25.46337798	-1.536248945
18.43	-43.343086	-1.0020219	-25.40078413	-1.540509635
18.44	-43.771645	-1.0109338	-25.33730577	-1.544742474
18.45	-44.564087	-1.015292	-25.27291056	-1.548940961
18.46	-44.947029	-1.0193632	-25.20757057	-1.553098203
18.47	-45.312435	-1.020156	-25.14126267	-1.557206913
18.48	-45.541229	-1.0147762	-25.07396902	-1.561259412
18.49	-46.073139	-1.0197487	-25.00567744	-1.565247639
18.5	-46.712082	-1.0271857	-24.93638187	-1.569163156
18.51	-47.682293	-1.0271747	-24.86608272	-1.572997172
18.52	-48.35141	-1.0381262	-24.79478722	-1.576740558
18.53	-48.834839	-1.0467474	-24.72250975	-1.580383872
18.54	-49.203873	-1.045868	-24.64927204	-1.583917398
18.55	-49.046524	-1.0560586	-24.57510338	-1.587331174
18.56	-48.828438	-1.0530672	-24.50004077	-1.590615043
18.57	-48.645786	-1.057027	-24.4241289	-1.593758696
18.58	-48.161961	-1.064059	-24.34742018	-1.596751734
18.59	-47.899914	-1.059695	-24.26997457	-1.599583722
18.6	-47.818405	-1.0667078	-24.19185938	-1.602244262
18.61	-47.86232	-1.0577359	-24.11314901	-1.604723063
18.62	-47.512943	-1.0563103	-24.0339245	-1.607010014
18.63	-47.11441	-1.0510572	-23.95427312	-1.609095273
18.64	-46.29599	-1.0618745	-23.87428776	-1.610969341
18.65	-45.918354	-1.0627669	-23.79406636	-1.612623157
18.66	-45.440796	-1.069059	-23.71371115	-1.614048179
18.67	-45.014713	-1.0702481	-23.63332793	-1.615236474
18.68	-44.369522	-1.0772754	-23.55302527	-1.616180803
18.69	-43.713177	-1.0835789	-23.47291367	-1.616874703
18.7	-43.222317	-1.0778499	-23.39310467	-1.617312567
18.71	-42.957993	-1.081522	-23.31371001	-1.617489716
18.72	-42.757164	-1.0828564	-23.23484078	-1.617402464
18.73	-42.76123	-1.0813843	-23.15660652	-1.617048175
18.74	-42.773846	-1.079037	-23.07911447	-1.616425311
18.75	-42.811756	-1.0727267	-23.00246872	-1.615533469
18.76	-42.637363	-1.0839583	-22.92676956	-1.614373404
18.77	-42.614105	-1.0829051	-22.85211279	-1.612947043
18.78	-42.206711	-1.0892041	-22.7785891	-1.611257483
18.79	-41.839695	-1.0913247	-22.70628362	-1.609308978
18.8	-41.518795	-1.0927795	-22.63527544	-1.607106913
18.81	-41.261959	-1.1032597	-22.56563727	-1.604657763
18.82	-41.160751	-1.1002407	-22.49743521	-1.601969045
18.83	-41.13364	-1.1049961	-22.43072849	-1.59904925
18.84	-41.076225	-1.1050323	-22.36556946	-1.595907777
18.85	-41.049934	-1.1167182	-22.3020035	-1.592554844
18.86	-41.013016	-1.1187155	-22.24006909	-1.589001408
18.87	-41.321136	-1.1183536	-22.17979792	-1.585259062
18.88	-41.402443	-1.1239823	-22.12121507	-1.581339942
18.89	-41.579102	-1.1122772	-22.06433925	-1.577256624
18.9	-41.526615	-1.1140755	-22.00918302	-1.573022019
18.91	-41.370922	-1.1203698	-21.95575317	-1.568649275
18.92	-41.072227	-1.134636	-21.904051	-1.564151675
18.93	-40.828079	-1.1306516	-21.85407274	-1.559542542
18.94	-40.583549	-1.1372833	-21.80580989	-1.554835143
18.95	-40.568928	-1.1524749	-21.75924961	-1.550042611
18.96	-41.086365	-1.1668338	-21.71437515	-1.545177855
18.97	-41.653072	-1.153532	-21.67116621	-1.540253496
18.98	-42.015366	-1.1549388	-21.62959936	-1.535281797
18.99	-42.058231	-1.1616627	-21.58964838	-1.530274606
19	-41.792919	-1.1652049	-21.55128467	-1.525243309
19.01	-41.367821	-1.1639808	-21.51447756	-1.520198786
19.02	-41.120346	-1.1605984	-21.47919468	-1.515151381
19.03	-41.273621	-1.1737921	-21.44540222	-1.510110871
19.04	-41.210445	-1.1711558	-21.4130653	-1.505086452
19.05	-41.182419	-1.177671	-21.38214815	-1.500086724
19.06	-41.103966	-1.198205	-21.35261442	-1.495119685
19.07	-41.033421	-1.2022616	-21.3244274	-1.490192734
19.08	-40.96067	-1.2008818	-21.29755019	-1.485312674
19.09	-40.948559	-1.2152621	-21.27194591	-1.480485718
19.1	-41.009865	-1.2210824	-21.24757786	-1.475717509
19.11	-41.101398	-1.2177757	-21.22440967	-1.471013131
19.12	-41.390472	-1.2348759	-21.20240539	-1.466377131
19.13	-41.575783	-1.229699	-21.18152965	-1.461813542
19.14	-41.466629	-1.2314768	-21.16174772	-1.4573259
19.15	-40.974869	-1.234651	-21.14302557	-1.45291728
19.16	-40.431488	-1.2474084	-21.12533	-1.448590309
19.17	-39.906307	-1.2497035	-21.1086286	-1.444347201
19.18	-39.879658	-1.2562709	-21.09288988	-1.440189782
19.19	-39.869614	-1.2621157	-21.07808322	-1.436119514
19.2	-40.007687	-1.2804836	-21.06417896	-1.432137521
19.21	-40.079227	-1.2921933	-21.05114836	-1.428244619
19.22	-40.172909	-1.2859216	-21.03896362	-1.424441335
19.23	-40.091297	-1.3046718	-21.02759791	-1.420727935
19.24	-40.112259	-1.3063241	-21.01702531	-1.417104447
19.25	-39.73278	-1.319276	-21.00722085	-1.413570681
19.26	-39.535553	-1.3275534	-20.99816045	-1.410126252
19.27	-39.400455	-1.3326063	-20.98982093	-1.406770599
19.28	-39.515903	-1.3328767	-20.98217999	-1.403503004
19.29	-39.563141	-1.3404278	-20.97521617	-1.40032261
19.3	-39.504246	-1.3559881	-20.96890884	-1.397228437
19.31	-39.206654	-1.365303	-20.96323814	-1.394219399
19.32	-38.933201	-1.3752123	-20.95818502	-1.391294314
19.33	-38.74371	-1.3954269	-20.95373112	-1.388451923
19.34	-38.841801	-1.4035462	-20.94985884	-1.385690898
19.35	-39.045094	-1.4173791	-20.94655121	-1.383009854
19.36	-39.109859	-1.4239476	-20.94379195	-1.380407362
19.37	-39.099796	-1.4400114	-20.94156539	-1.377881953
19.38	-39.061577	-1.4516754	-20.93985643	-1.375432133
19.39	-38.975395	-1.4570451	-20.93865056	-1.373056385
19.4	-38.733833	-1.4689335	-20.93793381	-1.37075318
19.41	-38.308498	-1.4748772	-20.9376927	-1.36852098
19.42	-38.03043	-1.4843774	-20.93791424	-1.366358247
19.43	-38.009815	-1.5027357	-20.9385859	-1.364263447
19.44	-38.15329	-1.5193849	-20.93969558	-1.362235051
19.45	-38.415737	-1.5403037	-20.94123159	-1.360271545
19.46	-38.522678	-1.5595219	-20.94318263	-1.358371428
19.47	-38.566326	-1.5830011	-20.94553775	-1.356533219
19.48	-38.596588	-1.6003414	-20.94828636	-1.354755458
19.49	-38.734886	-1.6135116	-20.95141817	-1.353036707
19.5	-38.603439	-1.6293896	-20.95492323	-1.351375556
19.51	-38.384445	-1.6412824	-20.95879183	-1.349770619
19.52	-38.166599	-1.6611503	-20.96301456	-1.348220541
19.53	-38.151787	-1.6800034	-20.96758225	-1.346723995
19.54	-38.229057	-1.696437	-20.97248595	-1.345279685
19.55	-38.472332	-1.7353593	-20.97771696	-1.343886346
19.56	-38.694496	-1.7437547	-20.98326675	-1.342542745
19.57	-38.827225	-1.7680947	-20.98912703	-1.341247681
19.58	-38.971798	-1.7916498	-20.99528963	-1.339999985
19.59	-39.04538	-1.8064253	-21.0017466	-1.338798521
19.6	-38.994377	-1.8465109	-21.00849011	-1.337642186
19.61	-38.752403	-1.8512483	-21.01551251	-1.336529908
19.62	-38.564808	-1.8864141	-21.02280625	-1.335460646
19.63	-38.658081	-1.8990864	-21.03036393	-1.334433394
19.64	-39.059444	-1.9247031	-21.03817826	-1.333447174
19.65	-39.507992	-1.9466339	-21.04624207	-1.332501042
19.66	-39.718163	-1.9802922	-21.05454827	-1.331594083
19.67	-39.802082	-1.9915899	-21.06308989	-1.330725411
19.68	-39.714443	-2.0233505	-21.07186003	-1.329894172
19.69	-39.768452	-2.0474837	-21.08085189	-1.329099538
19.7	-39.823315	-2.0728867	-21.09005872	-1.328340711
19.71	-39.922729	-2.1286781	-21.09947388	-1.327616921
19.72	-40.116505	-2.1597552	-21.10909075	-1.326927425
19.73	-40.335827	-2.1847782	-21.11890281	-1.326271503
19.74	-40.54314	-2.1985629	-21.12890357	-1.325648466
19.75	-40.993725	-2.2502968	-21.13908662	-1.325057647
19.76	-41.336182	-2.2526741	-21.14944557	-1.324498402
19.77	-41.606934	-2.2999916	-21.1599741	-1.323970114
19.78	-41.961178	-2.3452148	-21.17066592	-1.323472188
19.79	-42.352558	-2.3610797	-21.18151478	-1.323004049
19.8	-42.855457	-2.3954237	-21.19251448	-1.322565146
19.81	-43.36935	-2.4389186	-21.20365883	-1.32215495
19.82	-43.529297	-2.4775422	-21.21494171	-1.32177295
19.83	-43.515224	-2.5204976	-21.22635699	-1.321418656
19.84	-43.516087	-2.5590823	-21.2378986	-1.321091596
19.85	-43.706272	-2.6001658	-21.24956048	-1.320791319
19.86	-44.272446	-2.6492262	-21.26133661	-1.32051739
19.87	-44.904564	-2.6931028	-21.27322098	-1.320269391
19.88	-45.339386	-2.709235	-21.28520761	-1.320046922
19.89	-45.758957	-2.7433946	-21.29729053	-1.319849599
19.9	-46.207954	-2.7900274	-21.30946382	-1.319677054
19.91	-46.235844	-2.8038938	-21.32172155	-1.319528933
19.92	-45.996349	-2.8516974	-21.33405783	-1.319404897
19.93	-45.532688	-2.887233	-21.34646677	-1.319304622
19.94	-44.989178	-2.9343188	-21.3589425	-1.319227797
19.95	-44.52758	-2.9623065	-21.3714792	-1.319174123
19.96	-44.276924	-3.0235932	-21.38407101	-1.319143315
19.97	-43.730328	-3.0549054	-21.39671214	-1.319135101
19.98	-43.018768	-3.1058357	-21.40939678	-1.319149219
19.99	-42.18013	-3.1621819	-21.42211915	-1.319185418
20	-41.32534	-3.2132418	-21.43487349	-1.31924346
20.01	-40.544731	-3.2646649	-21.44765404	-1.319323116
20.02	-39.890549	-3.2981212	-21.46045506	-1.319424167
[truncated: 998 more rows]
